# Supplementary material for: cAMP and c-di-GMP synergistically support biofilm maintenance through the direct interaction of their effectors
Source: Nat Commun. 2022 Mar 21;13:1493. doi: 10.1038/s41467-022-29240-5 (PMC8938473; doi:10.1038/s41467-022-29240-5)
Supplement: Supplementary file 4 — Source Data [file 41467_2022_29240_MOESM4_ESM.zip]

Archive with 11 entries (10 files):
- Source Data/
- Source Data/Fig. 2.xlsx
- Source Data/Fig. 3.xlsx
- Source Data/Fig. 4.xlsx
- Source Data/Fig. 5.xlsx
- Source Data/Fig. 6.xlsx
- Source Data/Supplementary Fig. 1.xlsx
- Source Data/Supplementary Fig. 2.xlsx
- Source Data/Supplementary Fig. 3.xlsx
- Source Data/Supplementary Fig. 4.xlsx
- Source Data/Supplementary Table 1.xlsx
