# Supplementary material for: cAMP and c-di-GMP synergistically support biofilm maintenance through the direct interaction of their effectors
Source: Nat Commun. 2022 Mar 21;13:1493. doi: 10.1038/s41467-022-29240-5 (PMC8938473; doi:10.1038/s41467-022-29240-5)
Supplement: Supplementary file 4 — Source Data [file 41467_2022_29240_MOESM4_ESM.zip › Source Data/Fig. 2.xlsx]

## Sheet: Fig.2a
Sample time	12 h					Sample time	18 h
Strains	Repeat 1	Repeat 2	Repeat 3	Repeat 4		Strains	Repeat 1	Repeat 2	Repeat 3	Repeat 4
WT	1.223	1.236	1.143	1.195		WT	1.71	1.816	1.712	1.756
Δcrp	1.192	1.264	1.228	1.353		Δcrp	1.782	1.763	1.701	1.757
Ccrp	1.254	1.126	1.163	1.087		Ccrp	1.887	1.711	1.712	1.728
Sample time	24 h					Sample time	30 h
Strains	Repeat 1	Repeat 2	Repeat 3	Repeat 4		Strains	Repeat 1	Repeat 2	Repeat 3	Repeat 4
WT	2.721	2.661	2.372	2.338		WT	3.75	3.743	3.679	3.826
Δcrp	1.629	1.673	1.765	2.036		Δcrp	0.466	0.483	0.546	0.534
Ccrp	3.243	2.997	2.617	2.603		Ccrp	3.544	3.326	3.459	3.518
Sample time	36 h					Sample time	48 h
Strains	Repeat 1	Repeat 2	Repeat 3	Repeat 4		Strains	Repeat 1	Repeat 2	Repeat 3	Repeat 4
WT	3.607	3.473	3.583	3.613		WT	1.683	1.472	1.574	1.626
Δcrp	0.364	0.374	0.432	0.417		Δcrp	0.244	0.271	0.235	0.292
Ccrp	3.123	2.863	3.005	3.06		Ccrp	1.735	1.717	1.649	1.822
Biofilm detection at OD570

## Sheet: Fig.2b
Sample time	0 h
	Strains	Repeat 1	Repeat 2	Repeat 3
	WT	0.016	0.016	0.016
	Dcrp	0.016	0.016	0.016
	Ccrp	0.016	0.016	0.016
	Dcya	0.016	0.016	0.016
	Ccya	0.016	0.016	0.016
Sample time	2 h
	Strains	Repeat 1	Repeat 2	Repeat 3
	WT	0.065	0.057	0.064
	Dcrp	0.067	0.061	0.065
	Ccrp	0.065	0.063	0.064
	Dcya	0.073	0.062	0.072
	Ccya	0.068	0.061	0.065
Sample time	4h
	Strains	Repeat 1	Repeat 2	Repeat 3
	WT	0.109	0.083	0.095
	Dcrp	0.089	0.092	0.088
	Ccrp	0.098	0.095	0.097
	Dcya	0.089	0.096	0.095
	Ccya	0.104	0.093	0.093
Sample time	6h
	Strains	Repeat 1	Repeat 2	Repeat 3
	WT	0.161	0.154	0.166
	Dcrp	0.121	0.122	0.123
	Ccrp	0.168	0.163	0.167
	Dcya	0.124	0.123	0.125
	Ccya	0.15	0.163	0.161
Sample time	8h
	Strains	Repeat 1	Repeat 2	Repeat 3
	WT	0.324	0.307	0.328
	Dcrp	0.216	0.218	0.222
	Ccrp	0.33	0.33	0.328
	Dcya	0.224	0.227	0.223
	Ccya	0.308	0.283	0.299
Sample time	10h
	Strains	Repeat 1	Repeat 2	Repeat 3
	WT	0.571	0.622	0.581
	Dcrp	0.396	0.388	0.389
	Ccrp	0.559	0.596	0.565
	Dcya	0.401	0.403	0.401
	Ccya	0.562	0.521	0.53
Sample time	12h
	Strains	Repeat 1	Repeat 2	Repeat 3
	WT	0.711	0.783	0.732
	Dcrp	0.668	0.649	0.666
	Ccrp	0.751	0.789	0.779
	Dcya	0.668	0.669	0.669
	Ccya	0.752	0.866	0.781
Sample time	14h
	Strains	Repeat 1	Repeat 2	Repeat 3
	WT	0.76	0.801	0.769
	Dcrp	0.897	0.886	0.895
	Ccrp	0.786	0.799	0.797
	Dcya	0.898	0.899	0.899
	Ccya	0.801	0.824	0.821
Sample time	24h
	Strains	Repeat 1	Repeat 2	Repeat 3
	WT	0.769	0.761	0.758
	Dcrp	0.838	0.837	0.839
	Ccrp	0.761	0.798	0.733
	Dcya	0.84	0.832	0.838
	Ccya	0.755	0.801	0.794
Growth detection at OD600

## Sheet: Fig.2c
Sample time	30 h
cAMP detection at OD405 by Cayman cyclic AMP ELISA Kit (acetylated) mentioned in methods section
							DILUTION FACTOR
							Needed for proper calculations, use 1 for undiluted samples
LAYOUT	1	2	3	4	5	6
A	Blank	Std01	Std01	1	1	1
B	Blank	Std02	Std02	1	1	1
C	NSB	Std03	Std03	1	1	1
D	NSB	Std04	Std04	1	1	1
E	Bo	Std05	Std05	1	1	1
F	Bo	Std06	Std06
G	Bo	Std07	Std07
H	TA	Std08	Std08
RAW DATA	1	2	3	Repeat 1	Repeat 2	Repeat 3	Strains
A	0.162	0.218	0.218	0.191	0.19	0.192	WT
B	0.162	0.254	0.248	0.904	0.898	0.88	Δcya
C	0.166	0.307	0.31	0.204	0.201	0.202	Ccya
D	0.164	0.397	0.402	0.173	0.173	0.172	ΔcpdA
E	1.068	0.522	0.477	0.191	0.189	0.189	CcpdA
F	1.035	0.666	0.593
G	0.912	0.737	0.766
H	1.765	0.865	0.862
Protein concetraion tested at OD595 by BioRad Quick Start Bradford 1×dye reagent mentioned in methods section
Strains	Repeat 1	Repeat 2	Repeat 3
WT	0.197	0.199	0.201
Δcya	0.22	0.216	0.215
Ccya	0.198	0.199	0.195
ΔcpdA	0.13	0.131	0.126
CcpdA	0.159	0.166	0.164
Control	0.035
Needed for proper calculations, use 10 for undiluted samples

## Sheet: Fig.2d
Sample time	30 h
Strains	Repeat 1	Repeat 2	Repeat 3	Repeat 4	Repeat 5	Repeat 6
WT	3.975	3.804	3.852	3.887	3.603	3.615
Δcya	0.341	0.611	0.311	0.304	0.293	0.32
Ccya	3.612	3.225	3.031	2.967	2.857	2.851
Δcrp	0.497	0.297	0.278	0.253	0.258	0.265
ΔcrpΔcya	0.564	0.284	0.247	0.251	0.236	0.233
ΔcrpΔcyaCcya	0.421	0.232	0.212	0.225	0.188	0.212
Biofilm detection at OD570

## Sheet: Fig.2e
Sample time	30 h
cAMP detection at OD405 by Cayman cyclic AMP ELISA Kit (acetylated) mentioned in methods section
							DILUTION FACTOR
							Needed for proper calculations, use 1 for undiluted samples
LAYOUT	1	2	3	4	5	6
A	Blank	Std01	Std01	1	1	1
B	Blank	Std02	Std02	1	1	1
C	NSB	Std03	Std03	1	1	1
D	NSB	Std04	Std04	1	1	1
E	Bo	Std05	Std05	1	1	1
F	Bo	Std06	Std06	1	1	1
G	Bo	Std07	Std07
H	TA	Std08	Std08
RAW DATA	1	2	3	Repeat 1	Repeat 2	Repeat 3	Strains
A	0.147	0.187	0.188	0.241	0.249	0.25	WT-0 mM
B	0.149	0.227	0.22	0.173	0.171	0.171	WT-1 mM
C	0.149	0.266	0.251	0.767	0.712	0.74	Δcya-0 mM
D	0.147	0.336	0.319	0.177	0.178	0.177	Δcya-1 mM
E	0.722	0.381	0.385	0.711	0.685	0.715	ΔcrpΔcya-0 mM
F	0.81	0.475	0.482	0.17	0.17	0.171	ΔcrpΔcya-1 mM
G	0.767	0.566	0.56
H	1.592	0.654	0.658
Protein concetraion tested at OD595 by BioRad Quick Start Bradford 1×dye reagent mentioned in methods section
Strains	Repeat 1	Repeat 2	Repeat 3
WT-0 mM	0.108	0.107	0.111
WT-1 mM	0.119	0.124	0.125
Δcya-0 mM	0.119	0.111	0.114
Δcya-1 mM	0.115	0.115	0.114
ΔcrpΔcya-0 mM	0.126	0.119	0.124
ΔcrpΔcya-1 mM	0.15	0.162	0.153
Control	0.029
Needed for proper calculations, use 5 for undiluted samples

## Sheet: Fig.2f
Sample time	30 h
Strains	Repeat 1	Repeat 2	Repeat 3
WT-0 mM	3.932	3.977	3.878
WT-1 mM	3.876	3.774	3.779
Δcrp-0 mM	0.302	0.291	0.383
Δcrp-1 mM	0.373	0.379	0.538
Δcya-0 mM	0.345	0.332	0.34
Δcya-1 mM	3.736	3.799	3.845
ΔcrpΔcya-0 mM	0.407	0.451	0.48
ΔcrpΔcya-1 mM	0.432	0.468	0.585
Biofilm detection at OD570
