# Supplementary material for: cAMP and c-di-GMP synergistically support biofilm maintenance through the direct interaction of their effectors
Source: Nat Commun. 2022 Mar 21;13:1493. doi: 10.1038/s41467-022-29240-5 (PMC8938473; doi:10.1038/s41467-022-29240-5)
Supplement: Supplementary file 4 — Source Data [file 41467_2022_29240_MOESM4_ESM.zip › Source Data/Fig. 3.xlsx]

## Sheet: Fig.3a
Sample time	30 h
Strains	Repeat 1	Repeat 2	Repeat 3
WT	3.575	3.606	3.643
Δcrp	0.368	0.372	0.313
Δcya	0.359	0.345	0.374
ΔcrpΔcya	0.329	0.3	0.263
ΔbpfA	0.181	0.154	0.22
ΔcrpΔbpfA	0.19	0.249	0.2
ΔcyaΔbpfA	0.178	0.175	0.255
ΔcrpΔcyaΔbpfA	0.159	0.15	0.219
Biofilm detection at OD570

## Sheet: Fig.3b
Sample time	30 h
cAMP detection at OD405 by Cayman cyclic AMP ELISA Kit (acetylated) mentioned in methods section
							DILUTION FACTOR
							Needed for proper calculations, use 1 for undiluted samples
LAYOUT	1	2	3	4	5	6
A	Blank	Std01	Std01	1	1	1
B	Blank	Std02	Std02	1	1	1
C	NSB	Std03	Std03	1	1	1
D	NSB	Std04	Std04	1	1	1
E	Bo	Std05	Std05	1	1	1
F	Bo	Std06	Std06	1	1	1
G	Bo	Std07	Std07	1	1	1
H	TA	Std08	Std08	1	1	1
RAW DATA	1	2	3	Repeat 1	Repeat 2	Repeat 3	Strains
A	0.147	0.187	0.188	0.226	0.224	0.217	WT-0 mM
B	0.149	0.227	0.22	0.162	0.162	0.161	WT-1 mM
C	0.149	0.266	0.251	0.583	0.628	0.602	Δcya-0 mM
D	0.147	0.336	0.319	0.164	0.166	0.166	Δcya-1 mM
E	0.722	0.381	0.385	0.192	0.194	0.189	ΔbpfA-0 mM
F	0.81	0.475	0.482	0.157	0.158	0.158	ΔbpfA-1 mM
G	0.767	0.566	0.56	0.816	0.819	0.873	ΔcyaΔbpfA-0 mM
H	1.592	0.654	0.658	0.159	0.159	0.16	ΔcyaΔbpfA-1 mM
Protein concetraion tested at OD595 by BioRad Quick Start Bradford 1×dye reagent mentioned in methods section
Strains	Repeat 1	Repeat 2	Repeat 3
WT-0 mM	0.126	0.129	0.13
WT-1 mM	0.23	0.225	0.226
Δcya-0 mM	0.239	0.239	0.24
Δcya-1 mM	0.216	0.208	0.209
ΔbpfA-0 mM	0.261	0.259	0.257
ΔbpfA-1 mM	0.352	0.352	0.349
ΔcyaΔbpfA-0 mM	0.322	0.321	0.326
ΔcyaΔbpfA-1 mM	0.362	0.354	0.361
Control	0.029
Needed for proper calculations, use 5 for undiluted samples

## Sheet: Fig.3c
Sample time	30 h
Strains	Repeat 1	Repeat 2	Repeat 3
WT-0 mM	3.623	3.682	3.813
WT-1 mM	3.396	3.485	3.643
Δcya-0 mM	0.412	0.448	0.574
Δcya-1 mM	3.455	3.567	3.541
ΔbpfA-0 mM	0.175	0.174	0.198
ΔbpfA-1 mM	0.124	0.127	0.148
ΔcyaΔbpfA-0 mM	0.145	0.15	0.175
ΔcyaΔbpfA-1 mM	0.14	0.134	0.159
Biofilm detection at OD570

## Sheet: Fig.3d
Sample time	30 h
Genes	16S rRNA				bpfA
Strains	Repeat 1	Repeat 2	Repeat 3		Repeat 1	Repeat 2	Repeat 3
WT	15.9949	15.8364	15.8377		23.4202	23.3118	23.251
Δcrp	15.276	15.0155	15.2495		25.8476	25.4705	25.0792
Ccrp	15.7899	15.5743	15.5696		23.3285	23.3408	23.2936

## Sheet: Fig.3f
Sample time	30 h
Genes	16S rRNA				bpfA
Strains	Repeat 1	Repeat 2	Repeat 3		Repeat 1	Repeat 2	Repeat 3
WT	14.923	14.8119	14.8667		20.3386	20.4386	20.4389
Δcrp	13.7663	13.8645	13.6999		23.3467	23.3536	23.2576
WT/PaacC1-bpfA	13.805	13.7602	13.8149		19.2378	19.059	18.9805
Δcrp/PaacC1-bpfA	13.5303	13.5102	13.6685		19.1925	19.2075	19.1082

## Sheet: Fig.3g
	3% concentration gel
	5% separation gel
	Monoclonal ANTI-FLAG M2 antibody produced in mouse, Sigma-Aldrich, USA	Cat#F1804; RRID: AB_262044
	Goat anti-mouse IgG, HRP conjugated, CWBio, China	Cat#CW0102; RRID: AB_2736997

## Sheet: Fig.3h
Sample time	30 h
Strains	Repeat 1	Repeat 2	Repeat 3	Repeat 4	Repeat 5	Repeat 6
WT	3.721	3.787	3.811	3.916	3.83	3.802
Δcrp	0.748	0.584	0.404	0.568	0.49	0.409
WT/PaacC1-bpfA	3.654	3.648	3.372	3.728	3.724	3.719
Δcrp/PaacC1-bpfA	0.186	0.233	0.159	0.177	0.159	0.201
Biofilm detection at OD570

## Sheet: Fig.3i
	3% concentration gel
	5% separation gel
	Monoclonal ANTI-FLAG M2 antibody produced in mouse, Sigma-Aldrich, USA	Cat#F1804; RRID: AB_262044
	Goat anti-mouse IgG, HRP conjugated, CWBio, China	Cat#CW0102; RRID: AB_2736997

## Sheet: Fig.3j
Sample time	30 h
Strains	Repeat 1	Repeat 2	Repeat 3
WT	3.988	3.811	3.446
Δcrp	0.552	0.42	0.387
Δ1291Δ3328	0.351	0.381	0.401
ΔcrpΔ1291Δ3328	0.198	0.206	0.159
ΔbpfD	0.203	0.206	0.183
ΔcrpΔbpfD	0.172	0.182	0.165
Δ1291Δ3328ΔbpfD	0.148	0.149	0.124
ΔcrpΔ1291Δ3328ΔbpfD	0.161	0.171	0.132
ΔbpfG	3.727	3.699	3.756
ΔcrpΔbpfG	3.859	3.923	3.828
Δ1291Δ3328ΔbpfG	3.804	3.776	3.666
ΔcrpΔ1291Δ3328ΔbpfG	3.854	3.924	3.743
Biofilm detection at OD570

## Sheet: Fig.3k
	3% concentration gel
	5% separation gel
	Monoclonal ANTI-FLAG M2 antibody produced in mouse, Sigma-Aldrich, USA	Cat#F1804; RRID: AB_262044
	Goat anti-mouse IgG, HRP conjugated, CWBio, China	Cat#CW0102; RRID: AB_2736997

[truncated: 1 more sheets: Fig.3l]
