# Supplementary material for: cAMP and c-di-GMP synergistically support biofilm maintenance through the direct interaction of their effectors
Source: Nat Commun. 2022 Mar 21;13:1493. doi: 10.1038/s41467-022-29240-5 (PMC8938473; doi:10.1038/s41467-022-29240-5)
Supplement: Supplementary file 4 — Source Data [file 41467_2022_29240_MOESM4_ESM.zip › Source Data/Fig. 4.xlsx]

## Sheet: Fig.4a
Sample time	30 h
c-di-GMP detection at OD450 by Cayman cyclic di-GMP ELISA Kit mentioned in methods section
							DILUTION FACTOR
							Needed for proper calculations, use 10 for undiluted samples
LAYOUT	1	2	3	4	5	6
A	Blank	Std01	Std01	10	10	10
B	Blank	Std02	Std02	10	10	10
C	NSB	Std03	Std03	10	10	10
D	NSB	Std04	Std04	10	10	10
E	Bo	Std05	Std05	10	10	10
F	Bo	Std06	Std06	10	10	10
G	Bo	Std07	Std07	10	10	10
H	TA	Std08	Std08	10	10	10
RAW DATA	1	2	3	Repeat 1	Repeat 2	Repeat 3	Strains
A	0.039	0.063	0.063	0.251	0.254	0.246	WT
B	0.04	0.101	0.105	0.255	0.252	0.259	Δcrp
C	0.041	0.186	0.177	0.223	0.221	0.239	Ccrp
D	0.039	0.304	0.255	0.245	0.245	0.26	Δcya
E	0.608	0.347	0.317	0.274	0.269	0.274	Ccya
F	0.476	0.474	0.429	0.135	0.133	0.139	WT/pdgcQ
G	0.503	0.423	0.516	0.113	0.104	0.097	Δcrp/pdgcQ
H	0.971	0.581	0.455	0.116	0.12	0.119	Δcya/pdgcQ
Protein concetraion tested at OD595 by BioRad Quick Start Bradford 1×dye reagent mentioned in methods section
Strains	Repeat 1	Repeat 2	Repeat 3
WT	0.247	0.25	0.251
Δcrp	0.297	0.295	0.304
Ccrp	0.307	0.309	0.309
Δcya	0.303	0.305	0.308
Ccya	0.219	0.225	0.224
WT/pdgcQ	0.2	0.197	0.196
Δcrp/pdgcQ	0.304	0.309	0.311
Δcya/pdgcQ	0.231	0.228	0.23
Control	0.056
Needed for proper calculations, use 5 for undiluted samples

## Sheet: Fig.4b
Sample time	30 h
Strains	Repeat 1	Repeat 2	Repeat 3	Repeat 4	Repeat 5	Repeat 6
WT	3.957	3.94	3.867	3.984	3.777	3.945
Δcrp	0.36	0.333	0.31	0.318	0.321	0.368
Δcya	0.408	0.433	0.424	0.431	0.403	0.453
WT/pdgcQ	3.974	3.919	3.963	3.872	3.91	4.01
Δcrp/pdgcQ	3.102	3.143	3.096	3.092	3.073	3.149
Δcya/pdgcQ	3.109	2.934	2.85	2.916	2.936	3.095
Biofilm detection at OD570

## Sheet: Fig.4c
Sample time	30 h
Genes	16S rRNA				Sputcn32_1291
Strains	Repeat 1	Repeat 2	Repeat 3		Repeat 1	Repeat 2	Repeat 3
WT	15.9949	15.8364	15.8377		24.168	24.0819	24.1466
Δcrp	15.276	15.0155	15.2495		24.7088	24.5817	24.6815
Ccrp	15.7899	15.5743	15.5696		24.1427	24.1936	24.0546

## Sheet: Fig.4d
Sample time	30 h
Genes	16S rRNA				Sputcn32_3328
Strains	Repeat 1	Repeat 2	Repeat 3		Repeat 1	Repeat 2	Repeat 3
WT	15.9949	15.8364	15.8377		27.3776	27.5151	27.4633
Δcrp	15.276	15.0155	15.2495		28.9668	29.1344	29.1176
Ccrp	15.7899	15.5743	15.5696		27.3272	27.4439	27.2348

## Sheet: Fig.4e
Sample time	30 h
Strains	Repeat 1	Repeat 2	Repeat 3
WT	3.971	3.756	3.897
Δ1291	2.752	2.245	2.336
Δcrp	0.446	0.301	0.356
ΔcrpΔ1291	0.229	0.144	0.161
Biofilm detection at OD570

## Sheet: Fig.4f
Sample time	30 h
Strains	Repeat 1	Repeat 2	Repeat 3
WT	3.971	3.756	3.897
Δ3328	2.906	2.377	3.176
Δcrp	0.446	0.301	0.356
ΔcrpΔ3328	0.18	0.154	0.178
Biofilm detection at OD570

## Sheet: Fig.4g
Sample time	30 h
Strains	Repeat 1	Repeat 2	Repeat 3
WT	3.757	3.8	3.75
Δ1291Δ3328	0.51	0.38	0.392
C1291C3328	3.781	3.827	3.664
C1291(GGAAF)C3328(GGAAF)	0.319	0.282	0.261
Δcrp	0.625	0.48	0.468
ΔcrpΔ1291Δ3328	0.18	0.194	0.18
ΔcrpΔ1291Δ3328C1291C3328	1.069	1.021	1.004
ΔcrpΔ1291Δ3328C1291(GGAAF)C3328(GGAAF)	0.204	0.194	0.162
Biofilm detection at OD570

## Sheet: Fig.4h
Sample time	30 h
c-di-GMP detection at OD450 by Cayman cyclic di-GMP ELISA Kit mentioned in methods section
							DILUTION FACTOR
							Needed for proper calculations, use 5 for undiluted samples
LAYOUT	1	2	3	4	5	6
A	Blank	Std01	Std01	5	5	5
B	Blank	Std02	Std02	5	5	5
C	NSB	Std03	Std03	5	5	5
D	NSB	Std04	Std04	5	5	5
E	Bo	Std05	Std05	5	5	5
F	Bo	Std06	Std06	5	5	5
G	Bo	Std07	Std07	5	5	5
H	TA	Std08	Std08	5	5	5
RAW DATA	1	2	3	Repeat 1	Repeat 2	Repeat 3	Strains
A	0.052	0.063	0.064	0.182	0.181	0.182	WT
B	0.047	0.11	0.103	0.253	0.248	0.248	Δ1291Δ3328
C	0.045	0.192	0.194	0.152	0.159	0.154	C1291C3328
D	0.048	0.298	0.293	0.23	0.232	0.236	C1291(GGAAF)C3328(GGAAF)
E	0.775	0.422	0.419	0.178	0.181	0.176	Δcrp
F	0.678	0.569	0.512	0.22	0.222	0.22	ΔcrpΔ1291Δ3328
G	0.737	0.522	0.668	0.15	0.141	0.142	ΔcrpΔ1291Δ3328C1291C3328
H	1.043	0.637	0.53	0.241	0.221	0.238	ΔcrpΔ1291Δ3328C1291(GGAAF)C3328(GGAAF)
Protein concetraion tested at OD595 by BioRad Quick Start Bradford 1×dye reagent mentioned in methods section
Strains	Repeat 1	Repeat 2	Repeat 3
WT	0.121	0.127	0.12
Δ1291Δ3328	0.14	0.144	0.142
C1291C3328	0.127	0.128	0.132
C1291(GGAAF)C3328(GGAAF)	0.152	0.153	0.147
Δcrp	0.154	0.149	0.15
ΔcrpΔ1291Δ3328	0.184	0.184	0.185
ΔcrpΔ1291Δ3328C1291C3328	0.157	0.161	0.159
ΔcrpΔ1291Δ3328C1291(GGAAF)C3328(GGAAF)	0.177	0.18	0.182
Control	0.033
Needed for proper calculations, use 10 for undiluted samples

## Sheet: Fig.4i
Time (min)	GTP (mAU)	c-di-GMP (mAU)	MBP-1291+GTP	MBP-1291GGAAFGTP
20	1.159	0.768	1.142	1.22
20.001	1.16	0.769	1.143	1.22
20.002	1.16	0.77	1.144	1.221
20.003	1.161	0.771	1.144	1.222
20.003	1.162	0.772	1.145	1.223
20.004	1.163	0.773	1.146	1.224
20.005	1.164	0.774	1.146	1.225
20.006	1.165	0.775	1.147	1.226
20.007	1.166	0.776	1.148	1.227
20.008	1.166	0.776	1.149	1.228
20.008	1.167	0.777	1.149	1.229
20.009	1.168	0.778	1.15	1.23
20.01	1.168	0.779	1.15	1.231
20.011	1.169	0.78	1.15	1.232
20.012	1.169	0.78	1.15	1.233
20.013	1.17	0.781	1.151	1.234
20.013	1.17	0.782	1.151	1.235
20.014	1.171	0.783	1.152	1.236
20.015	1.171	0.784	1.153	1.237
20.016	1.172	0.785	1.154	1.238
20.017	1.173	0.786	1.155	1.239
20.018	1.174	0.787	1.155	1.239
20.018	1.175	0.788	1.156	1.24
20.019	1.176	0.788	1.157	1.24
20.02	1.176	0.789	1.157	1.24
20.021	1.177	0.79	1.158	1.241
20.022	1.178	0.79	1.159	1.241
20.023	1.178	0.791	1.16	1.241
20.023	1.179	0.792	1.161	1.242
20.024	1.18	0.793	1.162	1.243
20.025	1.18	0.794	1.162	1.243
20.026	1.181	0.795	1.163	1.243
20.027	1.182	0.796	1.164	1.244
20.028	1.183	0.797	1.165	1.244
20.028	1.184	0.798	1.166	1.244
20.029	1.185	0.799	1.166	1.245
20.03	1.187	0.8	1.167	1.245
20.031	1.188	0.801	1.168	1.246
20.032	1.189	0.802	1.169	1.246
20.033	1.189	0.803	1.17	1.247
20.033	1.19	0.804	1.171	1.248
20.034	1.191	0.805	1.172	1.249
20.035	1.191	0.807	1.173	1.25
20.036	1.192	0.808	1.174	1.251
20.037	1.193	0.809	1.175	1.252
20.038	1.193	0.81	1.176	1.253
20.038	1.194	0.811	1.176	1.254
20.039	1.195	0.812	1.177	1.255
20.04	1.195	0.813	1.178	1.256
20.041	1.196	0.814	1.179	1.257
20.042	1.196	0.815	1.18	1.258
20.043	1.197	0.816	1.181	1.259
20.043	1.198	0.817	1.183	1.26
20.044	1.199	0.818	1.184	1.261
20.045	1.2	0.819	1.185	1.262
20.046	1.2	0.82	1.186	1.263
20.047	1.201	0.821	1.187	1.264
20.048	1.202	0.822	1.188	1.265
20.048	1.202	0.823	1.189	1.266
20.049	1.203	0.824	1.19	1.266
20.05	1.204	0.824	1.19	1.267
20.051	1.205	0.825	1.191	1.268
20.052	1.206	0.826	1.192	1.268
20.053	1.207	0.827	1.192	1.269
20.053	1.208	0.828	1.193	1.27
20.054	1.209	0.829	1.194	1.271
20.055	1.21	0.83	1.195	1.272
20.056	1.211	0.83	1.196	1.273
20.057	1.212	0.831	1.197	1.274
20.058	1.212	0.832	1.198	1.275
20.058	1.213	0.833	1.199	1.276
20.059	1.214	0.834	1.2	1.277
20.06	1.215	0.835	1.201	1.278
20.061	1.216	0.836	1.202	1.279
20.062	1.216	0.837	1.203	1.28
20.063	1.217	0.838	1.204	1.281
20.063	1.218	0.84	1.204	1.282
20.064	1.219	0.841	1.205	1.282
20.065	1.22	0.842	1.206	1.283
20.066	1.221	0.843	1.207	1.284
20.067	1.222	0.845	1.208	1.285
20.068	1.223	0.846	1.209	1.287
20.068	1.224	0.847	1.21	1.288
20.069	1.225	0.848	1.21	1.289
20.07	1.226	0.849	1.211	1.29
20.071	1.227	0.85	1.212	1.291
20.072	1.228	0.851	1.213	1.292
20.073	1.229	0.853	1.214	1.293
20.073	1.23	0.854	1.215	1.294
20.074	1.23	0.856	1.215	1.295
20.075	1.231	0.857	1.216	1.296
20.076	1.232	0.858	1.217	1.296
20.077	1.233	0.86	1.217	1.297
20.078	1.234	0.861	1.218	1.298
20.078	1.235	0.863	1.219	1.298
20.079	1.236	0.864	1.22	1.299
20.08	1.237	0.865	1.221	1.3
20.081	1.238	0.866	1.222	1.301
20.082	1.239	0.867	1.222	1.302
20.083	1.239	0.869	1.223	1.303
20.083	1.24	0.87	1.223	1.304
20.084	1.241	0.871	1.224	1.305
20.085	1.241	0.872	1.224	1.306
20.086	1.242	0.873	1.225	1.308
20.087	1.243	0.875	1.226	1.309
20.088	1.244	0.876	1.227	1.31
20.088	1.245	0.877	1.228	1.311
20.089	1.246	0.878	1.228	1.312
20.09	1.247	0.879	1.229	1.313
20.091	1.248	0.88	1.23	1.315
20.092	1.249	0.881	1.231	1.316
20.093	1.25	0.882	1.232	1.317
20.093	1.251	0.883	1.233	1.318
20.094	1.252	0.884	1.234	1.319
20.095	1.253	0.885	1.235	1.32
20.096	1.254	0.886	1.236	1.321
20.097	1.255	0.886	1.237	1.323
20.098	1.256	0.887	1.238	1.324
20.098	1.257	0.888	1.239	1.325
20.099	1.258	0.889	1.24	1.326
20.1	1.259	0.89	1.241	1.327
20.101	1.26	0.89	1.243	1.328
20.102	1.261	0.891	1.244	1.329
20.103	1.261	0.892	1.245	1.33
20.103	1.262	0.893	1.247	1.331
20.104	1.262	0.894	1.248	1.332
20.105	1.263	0.895	1.25	1.333
20.106	1.264	0.896	1.251	1.334
20.107	1.265	0.897	1.253	1.335
20.108	1.266	0.898	1.254	1.336
20.108	1.267	0.899	1.255	1.337
20.109	1.268	0.9	1.256	1.338
20.11	1.268	0.901	1.257	1.34
20.111	1.269	0.903	1.258	1.341
20.112	1.27	0.904	1.259	1.342
20.113	1.271	0.905	1.259	1.344
20.113	1.272	0.906	1.26	1.345
20.114	1.273	0.907	1.26	1.346
20.115	1.274	0.908	1.26	1.347
20.116	1.275	0.909	1.261	1.348
20.117	1.276	0.91	1.261	1.349
20.118	1.277	0.911	1.262	1.35
20.118	1.278	0.913	1.263	1.35
20.119	1.279	0.914	1.264	1.351
20.12	1.28	0.915	1.264	1.352
20.121	1.281	0.917	1.265	1.353
20.122	1.282	0.918	1.266	1.354
20.123	1.283	0.919	1.267	1.355
20.123	1.284	0.921	1.268	1.356
20.124	1.285	0.922	1.268	1.357
20.125	1.286	0.923	1.269	1.358
20.126	1.287	0.925	1.27	1.359
20.127	1.288	0.926	1.271	1.361
20.128	1.289	0.927	1.272	1.362
20.128	1.29	0.928	1.273	1.363
20.129	1.29	0.929	1.274	1.364
20.13	1.291	0.931	1.275	1.365
20.131	1.292	0.932	1.276	1.366
20.132	1.293	0.934	1.277	1.367
20.133	1.294	0.935	1.279	1.369
20.133	1.295	0.937	1.28	1.37
20.134	1.296	0.938	1.281	1.372
20.135	1.296	0.94	1.282	1.373
20.136	1.297	0.941	1.283	1.375
20.137	1.298	0.942	1.284	1.376
20.138	1.299	0.943	1.285	1.378
20.138	1.3	0.945	1.286	1.38
20.139	1.301	0.946	1.287	1.381
20.14	1.302	0.947	1.288	1.383
20.141	1.303	0.948	1.288	1.385
20.142	1.304	0.949	1.289	1.387
20.143	1.305	0.951	1.29	1.388
20.143	1.306	0.952	1.29	1.39
20.144	1.307	0.953	1.291	1.392
20.145	1.308	0.954	1.292	1.393
20.146	1.309	0.955	1.292	1.395
20.147	1.311	0.956	1.293	1.397
20.148	1.312	0.956	1.294	1.399
20.148	1.313	0.957	1.295	1.401
20.149	1.314	0.958	1.296	1.403
20.15	1.315	0.959	1.297	1.404
20.151	1.316	0.96	1.298	1.406
20.152	1.317	0.961	1.298	1.408
20.153	1.319	0.962	1.299	1.409
20.153	1.32	0.963	1.3	1.41
20.154	1.321	0.965	1.301	1.412
20.155	1.322	0.966	1.303	1.413
20.156	1.323	0.967	1.304	1.414
20.157	1.324	0.969	1.305	1.416
20.158	1.326	0.97	1.306	1.417
20.158	1.327	0.971	1.308	1.418
20.159	1.329	0.972	1.309	1.42
20.16	1.33	0.973	1.31	1.421
20.161	1.332	0.975	1.312	1.422
20.162	1.333	0.976	1.313	1.423
20.163	1.333	0.978	1.315	1.424
20.163	1.334	0.979	1.316	1.425
20.164	1.335	0.98	1.317	1.426
20.165	1.335	0.982	1.319	1.427
20.166	1.336	0.983	1.32	1.428
20.167	1.337	0.985	1.321	1.43
20.168	1.338	0.986	1.322	1.431
20.168	1.338	0.987	1.323	1.433
20.169	1.339	0.989	1.324	1.434
20.17	1.34	0.99	1.324	1.436
20.171	1.34	0.991	1.325	1.438
20.172	1.341	0.993	1.326	1.439
20.173	1.342	0.994	1.327	1.44
20.173	1.343	0.996	1.328	1.442
20.174	1.344	0.997	1.329	1.444
20.175	1.345	0.998	1.331	1.445
20.176	1.346	1	1.332	1.447
20.177	1.347	1.002	1.333	1.449
20.178	1.347	1.003	1.334	1.451
20.178	1.348	1.004	1.335	1.453
20.179	1.35	1.006	1.336	1.455
20.18	1.351	1.007	1.337	1.457
20.181	1.352	1.008	1.338	1.459
20.182	1.354	1.009	1.339	1.46
20.183	1.355	1.01	1.34	1.462
20.183	1.356	1.01	1.341	1.463
20.184	1.357	1.011	1.342	1.465
20.185	1.358	1.012	1.343	1.466
20.186	1.359	1.013	1.345	1.468
20.187	1.361	1.014	1.346	1.469
20.188	1.362	1.015	1.347	1.471
20.188	1.363	1.016	1.349	1.472
20.189	1.365	1.016	1.35	1.474
20.19	1.366	1.017	1.351	1.476
20.191	1.368	1.018	1.352	1.477
20.192	1.369	1.018	1.353	1.479
20.193	1.37	1.019	1.354	1.481
20.193	1.372	1.02	1.355	1.483
20.194	1.373	1.021	1.356	1.485
20.195	1.374	1.022	1.357	1.486
20.196	1.375	1.023	1.359	1.488
20.197	1.376	1.024	1.36	1.49
20.198	1.377	1.025	1.361	1.491
20.198	1.378	1.026	1.362	1.493
20.199	1.379	1.027	1.363	1.494
20.2	1.38	1.029	1.364	1.496
20.201	1.381	1.03	1.365	1.498
20.202	1.383	1.032	1.366	1.499
20.203	1.384	1.033	1.367	1.501
20.203	1.385	1.034	1.369	1.503
20.204	1.386	1.036	1.37	1.505
20.205	1.387	1.037	1.371	1.507
20.206	1.388	1.039	1.372	1.509
20.207	1.389	1.04	1.373	1.511
20.208	1.39	1.041	1.375	1.513
20.208	1.391	1.043	1.376	1.515
20.209	1.392	1.044	1.376	1.517
20.21	1.393	1.045	1.377	1.518
20.211	1.394	1.046	1.378	1.52
20.212	1.395	1.047	1.379	1.522
20.213	1.396	1.049	1.38	1.523
20.213	1.397	1.05	1.381	1.524
20.214	1.398	1.051	1.383	1.526
20.215	1.399	1.053	1.384	1.528
20.216	1.4	1.054	1.385	1.53
20.217	1.401	1.055	1.387	1.531
20.218	1.403	1.057	1.388	1.533
20.218	1.404	1.058	1.389	1.535
20.219	1.405	1.059	1.39	1.537
20.22	1.406	1.06	1.391	1.539
20.221	1.407	1.061	1.392	1.541
20.222	1.408	1.063	1.393	1.543
20.223	1.409	1.064	1.395	1.545
20.223	1.41	1.065	1.396	1.547
20.224	1.411	1.066	1.397	1.549
20.225	1.412	1.067	1.398	1.551
20.226	1.413	1.069	1.399	1.553
20.227	1.415	1.07	1.401	1.555
20.228	1.416	1.072	1.402	1.557
20.228	1.417	1.073	1.404	1.559
20.229	1.419	1.074	1.405	1.561
20.23	1.42	1.076	1.406	1.563
20.231	1.421	1.077	1.408	1.565
20.232	1.422	1.079	1.409	1.567
20.233	1.423	1.08	1.411	1.568
20.233	1.424	1.082	1.412	1.57
20.234	1.426	1.083	1.413	1.572
20.235	1.427	1.084	1.415	1.573
20.236	1.429	1.086	1.416	1.575
20.237	1.43	1.087	1.417	1.577
20.238	1.432	1.089	1.418	1.579
20.238	1.433	1.09	1.419	1.58
20.239	1.435	1.091	1.42	1.582
20.24	1.436	1.093	1.421	1.584
20.241	1.437	1.094	1.422	1.585
20.242	1.438	1.095	1.423	1.587
20.243	1.439	1.096	1.424	1.588
20.243	1.44	1.097	1.425	1.59
20.244	1.441	1.098	1.426	1.592
20.245	1.442	1.099	1.427	1.594
20.246	1.444	1.1	1.428	1.596
20.247	1.445	1.101	1.429	1.599
20.248	1.446	1.102	1.43	1.601
20.248	1.448	1.103	1.431	1.603
20.249	1.449	1.105	1.432	1.605
20.25	1.451	1.106	1.433	1.607
20.251	1.452	1.107	1.434	1.609
20.252	1.453	1.109	1.436	1.61
20.253	1.455	1.11	1.437	1.612
20.253	1.456	1.111	1.438	1.614
20.254	1.458	1.113	1.44	1.615
20.255	1.459	1.114	1.441	1.617
20.256	1.461	1.116	1.442	1.619
20.257	1.463	1.117	1.443	1.62
20.258	1.464	1.118	1.445	1.622
20.258	1.465	1.119	1.446	1.624
20.259	1.466	1.121	1.448	1.625
20.26	1.468	1.122	1.449	1.627
20.261	1.469	1.123	1.451	1.629
20.262	1.47	1.124	1.452	1.631
20.263	1.472	1.125	1.454	1.632
20.263	1.473	1.126	1.456	1.634
20.264	1.474	1.127	1.457	1.636
20.265	1.475	1.128	1.458	1.637
20.266	1.477	1.129	1.46	1.639
20.267	1.478	1.131	1.461	1.641
20.268	1.479	1.132	1.462	1.643
20.268	1.481	1.133	1.463	1.645
20.269	1.482	1.135	1.464	1.647
20.27	1.483	1.136	1.465	1.649
20.271	1.484	1.137	1.466	1.651
20.272	1.485	1.138	1.468	1.653
20.273	1.487	1.138	1.469	1.655
20.273	1.488	1.139	1.47	1.657
20.274	1.49	1.14	1.472	1.659
20.275	1.491	1.141	1.473	1.661
20.276	1.493	1.142	1.475	1.663
20.277	1.494	1.143	1.476	1.665
20.278	1.496	1.144	1.477	1.666
20.278	1.498	1.145	1.478	1.668
20.279	1.499	1.147	1.479	1.67
20.28	1.5	1.148	1.48	1.671
20.281	1.502	1.149	1.481	1.673
20.282	1.503	1.15	1.482	1.675
20.283	1.504	1.151	1.483	1.677
20.283	1.506	1.152	1.484	1.679
20.284	1.507	1.153	1.485	1.681
20.285	1.508	1.154	1.486	1.683
20.286	1.51	1.155	1.487	1.685
20.287	1.511	1.156	1.489	1.687
20.288	1.513	1.157	1.49	1.689
20.288	1.514	1.158	1.491	1.691
20.289	1.515	1.159	1.492	1.693
20.29	1.517	1.16	1.494	1.694
20.291	1.518	1.161	1.495	1.696
20.292	1.519	1.163	1.496	1.698
20.293	1.521	1.164	1.498	1.699
20.293	1.522	1.165	1.499	1.701
20.294	1.523	1.166	1.5	1.703
20.295	1.525	1.167	1.501	1.705
20.296	1.526	1.168	1.503	1.707
20.297	1.528	1.169	1.504	1.709
20.298	1.529	1.17	1.506	1.711
20.298	1.53	1.171	1.507	1.712
20.299	1.532	1.172	1.509	1.714
20.3	1.534	1.173	1.511	1.716
20.301	1.535	1.174	1.512	1.717
20.302	1.536	1.175	1.514	1.719
20.303	1.538	1.177	1.515	1.721
20.303	1.54	1.178	1.517	1.722
20.304	1.541	1.18	1.518	1.724
20.305	1.543	1.181	1.519	1.726
20.306	1.545	1.183	1.521	1.727
20.307	1.547	1.185	1.522	1.729
20.308	1.548	1.187	1.523	1.731
20.308	1.55	1.188	1.524	1.733
20.309	1.552	1.19	1.525	1.735
20.31	1.553	1.191	1.527	1.737
20.311	1.555	1.193	1.528	1.738
20.312	1.557	1.194	1.529	1.74
20.313	1.559	1.196	1.531	1.742
20.313	1.56	1.197	1.532	1.744
20.314	1.562	1.199	1.533	1.746
20.315	1.564	1.2	1.534	1.748
20.316	1.565	1.202	1.535	1.75
20.317	1.567	1.204	1.537	1.752
20.318	1.569	1.205	1.538	1.753
20.318	1.571	1.207	1.54	1.755
20.319	1.573	1.209	1.541	1.757
20.32	1.574	1.21	1.542	1.759
20.321	1.576	1.212	1.544	1.761
20.322	1.577	1.213	1.545	1.763
20.323	1.578	1.214	1.546	1.764
20.323	1.579	1.214	1.547	1.766
20.324	1.58	1.215	1.548	1.768
20.325	1.581	1.216	1.549	1.769
20.326	1.583	1.217	1.551	1.77
20.327	1.584	1.219	1.553	1.772
20.328	1.585	1.22	1.555	1.773
20.328	1.586	1.221	1.557	1.774
20.329	1.588	1.222	1.558	1.775
20.33	1.589	1.223	1.56	1.777
20.331	1.59	1.225	1.561	1.778
20.332	1.592	1.226	1.563	1.779
20.333	1.594	1.227	1.564	1.781
20.333	1.595	1.228	1.566	1.783
20.334	1.596	1.229	1.567	1.784
20.335	1.598	1.231	1.569	1.786
20.336	1.6	1.232	1.571	1.788
20.337	1.601	1.233	1.572	1.789
20.338	1.602	1.235	1.574	1.791
20.338	1.604	1.236	1.576	1.793
20.339	1.606	1.238	1.577	1.794
20.34	1.607	1.239	1.579	1.796
20.341	1.609	1.24	1.581	1.798
20.342	1.611	1.242	1.582	1.799
20.343	1.613	1.244	1.584	1.8
20.343	1.615	1.245	1.585	1.802
20.344	1.617	1.246	1.586	1.803
20.345	1.619	1.248	1.587	1.805
20.346	1.621	1.249	1.589	1.806
20.347	1.623	1.25	1.59	1.807
20.348	1.625	1.251	1.591	1.808
20.348	1.627	1.252	1.593	1.809
20.349	1.628	1.253	1.594	1.811
20.35	1.63	1.255	1.596	1.812
20.351	1.632	1.256	1.597	1.813
20.352	1.633	1.257	1.598	1.815
20.353	1.635	1.259	1.6	1.816
20.353	1.637	1.26	1.601	1.817
20.354	1.639	1.261	1.603	1.819
20.355	1.64	1.262	1.604	1.82
20.356	1.642	1.263	1.606	1.821
20.357	1.644	1.265	1.607	1.822
20.358	1.645	1.266	1.608	1.823
20.358	1.647	1.267	1.61	1.824
20.359	1.649	1.268	1.612	1.825
20.36	1.651	1.269	1.613	1.826
20.361	1.653	1.269	1.614	1.827
20.362	1.655	1.27	1.616	1.829
20.363	1.657	1.272	1.618	1.83
20.363	1.659	1.273	1.619	1.832
20.364	1.66	1.274	1.621	1.833
20.365	1.662	1.276	1.623	1.834
20.366	1.664	1.278	1.624	1.836
20.367	1.665	1.279	1.626	1.837
20.368	1.667	1.28	1.628	1.838
20.368	1.669	1.282	1.629	1.839
20.369	1.671	1.283	1.631	1.84
20.37	1.673	1.284	1.633	1.841
20.371	1.675	1.286	1.635	1.843
20.372	1.678	1.287	1.637	1.844
20.373	1.68	1.289	1.639	1.846
20.373	1.682	1.29	1.641	1.847
20.374	1.685	1.292	1.642	1.848
20.375	1.686	1.293	1.644	1.85
20.376	1.688	1.294	1.645	1.851
20.377	1.69	1.296	1.647	1.853
20.378	1.691	1.297	1.649	1.854
20.378	1.693	1.299	1.651	1.855
20.379	1.694	1.3	1.653	1.857
20.38	1.695	1.301	1.654	1.858
20.381	1.697	1.302	1.656	1.859
20.382	1.698	1.303	1.656	1.861
20.383	1.699	1.305	1.657	1.862
20.383	1.7	1.306	1.658	1.863
20.384	1.702	1.308	1.66	1.864
20.385	1.704	1.309	1.661	1.865
20.386	1.705	1.311	1.663	1.867
20.387	1.707	1.313	1.664	1.868
20.388	1.708	1.314	1.666	1.869
20.388	1.71	1.316	1.667	1.87
20.389	1.711	1.318	1.668	1.871
20.39	1.713	1.319	1.67	1.872
20.391	1.714	1.321	1.671	1.873
20.392	1.716	1.322	1.673	1.874
20.393	1.717	1.324	1.675	1.875
20.393	1.719	1.326	1.677	1.876
20.394	1.721	1.327	1.679	1.876
20.395	1.722	1.329	1.681	1.877
20.396	1.724	1.331	1.683	1.878
20.397	1.725	1.333	1.685	1.879
20.398	1.727	1.335	1.687	1.88
20.398	1.728	1.337	1.689	1.881
20.399	1.73	1.339	1.691	1.882
20.4	1.731	1.34	1.693	1.883
20.401	1.733	1.342	1.694	1.885
20.402	1.734	1.343	1.696	1.886
20.403	1.736	1.345	1.698	1.887
20.403	1.738	1.346	1.699	1.889
20.404	1.739	1.347	1.701	1.89
20.405	1.741	1.349	1.703	1.891
20.406	1.742	1.35	1.704	1.892
20.407	1.744	1.351	1.706	1.893
20.408	1.745	1.353	1.708	1.895
20.408	1.747	1.354	1.709	1.896
20.409	1.748	1.355	1.711	1.897
20.41	1.75	1.357	1.712	1.898
20.411	1.751	1.358	1.714	1.899
20.412	1.752	1.359	1.715	1.9
20.413	1.754	1.36	1.717	1.901
20.413	1.756	1.361	1.718	1.902
20.414	1.757	1.362	1.719	1.903
20.415	1.759	1.363	1.721	1.904
20.416	1.76	1.364	1.722	1.905
20.417	1.762	1.365	1.723	1.907
20.418	1.764	1.367	1.725	1.908
20.418	1.765	1.368	1.726	1.909
20.419	1.767	1.37	1.728	1.91
20.42	1.768	1.371	1.729	1.911
20.421	1.77	1.373	1.73	1.912
20.422	1.772	1.375	1.732	1.913
20.423	1.773	1.377	1.734	1.914
20.423	1.775	1.379	1.735	1.915
20.424	1.777	1.381	1.736	1.916
20.425	1.779	1.382	1.738	1.917
20.426	1.781	1.384	1.74	1.918
20.427	1.782	1.385	1.741	1.919
20.428	1.784	1.386	1.743	1.92
20.428	1.785	1.388	1.745	1.921
20.429	1.787	1.389	1.747	1.922
20.43	1.788	1.391	1.749	1.923
20.431	1.789	1.392	1.751	1.924
20.432	1.791	1.394	1.752	1.925
20.433	1.792	1.396	1.754	1.926
20.433	1.793	1.397	1.756	1.927
20.434	1.795	1.398	1.757	1.928
20.435	1.796	1.4	1.759	1.928
20.436	1.797	1.401	1.761	1.929
20.437	1.799	1.403	1.763	1.93
20.438	1.8	1.404	1.765	1.93
20.438	1.802	1.405	1.766	1.931
20.439	1.803	1.407	1.768	1.932
20.44	1.805	1.408	1.77	1.933
20.441	1.806	1.41	1.771	1.935
20.442	1.808	1.411	1.772	1.936
20.443	1.809	1.413	1.774	1.937
20.443	1.811	1.414	1.775	1.938
20.444	1.812	1.416	1.777	1.939
20.445	1.814	1.418	1.778	1.939
20.446	1.815	1.419	1.78	1.94
20.447	1.817	1.421	1.781	1.941
20.448	1.818	1.422	1.782	1.941
20.448	1.82	1.424	1.784	1.942
20.449	1.821	1.426	1.786	1.942
20.45	1.823	1.427	1.787	1.943
20.451	1.824	1.429	1.789	1.944
20.452	1.826	1.43	1.791	1.945
20.453	1.827	1.432	1.793	1.946
20.453	1.828	1.434	1.794	1.947
20.454	1.83	1.435	1.796	1.948
20.455	1.832	1.436	1.798	1.949
20.456	1.833	1.438	1.799	1.95
20.457	1.835	1.44	1.801	1.95
20.458	1.836	1.441	1.803	1.951
20.458	1.838	1.443	1.805	1.952
20.459	1.839	1.445	1.807	1.953
20.46	1.84	1.446	1.809	1.954
20.461	1.841	1.448	1.811	1.954
20.462	1.842	1.449	1.813	1.955
20.463	1.843	1.451	1.814	1.956
20.463	1.845	1.452	1.816	1.957
20.464	1.846	1.454	1.817	1.958
20.465	1.848	1.455	1.818	1.958
20.466	1.849	1.457	1.82	1.959
20.467	1.85	1.459	1.821	1.96
20.468	1.852	1.461	1.823	1.961
20.468	1.853	1.463	1.824	1.962
20.469	1.854	1.465	1.826	1.963
20.47	1.855	1.466	1.828	1.964
20.471	1.857	1.468	1.829	1.965
20.472	1.858	1.469	1.83	1.966
20.473	1.859	1.471	1.832	1.967
20.473	1.86	1.472	1.834	1.968
20.474	1.861	1.474	1.835	1.969
20.475	1.862	1.475	1.836	1.97
20.476	1.863	1.477	1.838	1.971
20.477	1.865	1.479	1.839	1.972
20.478	1.866	1.481	1.841	1.973
20.478	1.867	1.483	1.842	1.974
20.479	1.868	1.485	1.843	1.974
20.48	1.869	1.486	1.845	1.975
20.481	1.87	1.488	1.846	1.976
20.482	1.87	1.489	1.848	1.976
20.483	1.871	1.491	1.849	1.977
20.483	1.872	1.492	1.851	1.978
20.484	1.873	1.494	1.853	1.978
20.485	1.874	1.495	1.855	1.979
20.486	1.875	1.497	1.856	1.98
20.487	1.876	1.498	1.858	1.98
20.488	1.877	1.5	1.86	1.981
20.488	1.878	1.502	1.861	1.982
20.489	1.878	1.503	1.862	1.983
20.49	1.879	1.505	1.864	1.983
20.491	1.88	1.507	1.865	1.984
20.492	1.881	1.508	1.867	1.984
20.493	1.882	1.51	1.868	1.985
20.493	1.883	1.511	1.87	1.986
20.494	1.884	1.512	1.872	1.987
20.495	1.885	1.514	1.874	1.988
20.496	1.886	1.516	1.876	1.99
20.497	1.887	1.517	1.877	1.991
20.498	1.888	1.519	1.878	1.992
20.498	1.889	1.521	1.879	1.994
20.499	1.89	1.523	1.88	1.995
20.5	1.891	1.525	1.881	1.996
20.501	1.892	1.527	1.882	1.997
20.502	1.893	1.528	1.883	1.998
20.503	1.894	1.53	1.884	1.999
20.503	1.896	1.532	1.886	1.999
20.504	1.897	1.533	1.887	2
20.505	1.898	1.535	1.888	2.001
20.506	1.899	1.536	1.89	2.001
20.507	1.9	1.538	1.891	2.002
20.508	1.9	1.54	1.893	2.002
20.508	1.901	1.541	1.894	2.003
20.509	1.902	1.543	1.895	2.004
20.51	1.902	1.544	1.896	2.005
20.511	1.903	1.546	1.898	2.005
20.512	1.904	1.547	1.899	2.006
20.513	1.905	1.548	1.9	2.006
20.513	1.906	1.55	1.902	2.006
20.514	1.906	1.551	1.903	2.006
20.515	1.907	1.553	1.904	2.006
20.516	1.908	1.555	1.905	2.006
20.517	1.909	1.557	1.906	2.007
20.518	1.91	1.559	1.908	2.007
20.518	1.911	1.561	1.909	2.008
20.519	1.912	1.563	1.91	2.008
20.52	1.912	1.564	1.912	2.009
20.521	1.913	1.566	1.913	2.01
20.522	1.914	1.568	1.915	2.01
20.523	1.915	1.569	1.916	2.011
20.523	1.916	1.571	1.918	2.012
20.524	1.917	1.573	1.919	2.013
20.525	1.918	1.574	1.92	2.014
20.526	1.919	1.576	1.921	2.015
20.527	1.92	1.578	1.922	2.016
20.528	1.921	1.579	1.923	2.017
20.528	1.922	1.581	1.924	2.018
20.529	1.923	1.583	1.925	2.018
20.53	1.924	1.585	1.926	2.019
20.531	1.925	1.587	1.927	2.02
20.532	1.926	1.588	1.928	2.021
20.533	1.927	1.59	1.929	2.022
20.533	1.928	1.592	1.929	2.023
20.534	1.928	1.593	1.93	2.024
20.535	1.929	1.595	1.931	2.024
20.536	1.93	1.596	1.932	2.025
20.537	1.931	1.598	1.932	2.026
20.538	1.931	1.6	1.933	2.026
20.538	1.932	1.601	1.934	2.027
20.539	1.933	1.603	1.935	2.027
20.54	1.933	1.605	1.936	2.028
20.541	1.934	1.607	1.937	2.028
20.542	1.934	1.609	1.938	2.028
20.543	1.935	1.611	1.939	2.028
20.543	1.935	1.613	1.94	2.029
20.544	1.936	1.615	1.94	2.029
20.545	1.937	1.616	1.941	2.03
20.546	1.937	1.618	1.942	2.031
20.547	1.937	1.62	1.943	2.031
20.548	1.938	1.621	1.944	2.032
20.548	1.939	1.623	1.945	2.033
20.549	1.939	1.624	1.946	2.033
20.55	1.94	1.626	1.946	2.034
20.551	1.94	1.628	1.947	2.034
20.552	1.941	1.629	1.948	2.035
20.553	1.942	1.631	1.948	2.035
20.553	1.943	1.633	1.949	2.036
20.554	1.944	1.635	1.95	2.036
20.555	1.945	1.637	1.951	2.037
20.556	1.945	1.639	1.952	2.037
20.557	1.946	1.641	1.953	2.038
20.558	1.947	1.642	1.954	2.038
20.558	1.947	1.644	1.955	2.039
20.559	1.948	1.646	1.956	2.039
20.56	1.949	1.647	1.957	2.04
20.561	1.95	1.649	1.958	2.04
20.562	1.951	1.65	1.959	2.04
20.563	1.952	1.652	1.96	2.04
20.563	1.953	1.654	1.961	2.04
20.564	1.954	1.655	1.962	2.041
20.565	1.954	1.657	1.963	2.041
20.566	1.955	1.659	1.964	2.042
20.567	1.956	1.66	1.965	2.043
20.568	1.956	1.662	1.966	2.044
20.568	1.957	1.663	1.967	2.044
20.569	1.958	1.665	1.968	2.045
20.57	1.958	1.666	1.969	2.045
20.571	1.959	1.667	1.97	2.046
20.572	1.96	1.669	1.971	2.047
20.573	1.961	1.67	1.972	2.047
20.573	1.961	1.672	1.973	2.048
20.574	1.962	1.673	1.973	2.048
20.575	1.963	1.675	1.974	2.049
20.576	1.963	1.677	1.975	2.05
20.577	1.963	1.678	1.975	2.051
20.578	1.964	1.68	1.976	2.052
20.578	1.964	1.681	1.976	2.053
20.579	1.964	1.683	1.977	2.054
20.58	1.964	1.684	1.978	2.055
20.581	1.964	1.685	1.978	2.055
20.582	1.964	1.687	1.979	2.056
20.583	1.964	1.688	1.979	2.057
20.583	1.965	1.69	1.98	2.057
20.584	1.965	1.691	1.981	2.057
20.585	1.965	1.693	1.981	2.058
20.586	1.966	1.695	1.981	2.059
20.587	1.966	1.696	1.982	2.059
20.588	1.967	1.698	1.983	2.06
20.588	1.967	1.699	1.983	2.061
20.589	1.968	1.701	1.984	2.062
20.59	1.968	1.702	1.984	2.062
20.591	1.969	1.703	1.985	2.063
20.592	1.97	1.704	1.986	2.064
20.593	1.97	1.705	1.986	2.064
20.593	1.971	1.706	1.987	2.065
20.594	1.972	1.708	1.988	2.065
20.595	1.973	1.709	1.989	2.066
20.596	1.974	1.711	1.99	2.066
20.597	1.974	1.713	1.99	2.067
20.598	1.975	1.714	1.991	2.067
20.598	1.976	1.716	1.992	2.067
20.599	1.977	1.717	1.992	2.068
20.6	1.977	1.719	1.993	2.068
20.601	1.978	1.72	1.993	2.069
20.602	1.979	1.721	1.994	2.069
20.603	1.979	1.722	1.995	2.07
20.603	1.979	1.723	1.995	2.07
20.604	1.98	1.725	1.996	2.071
20.605	1.981	1.726	1.996	2.072
20.606	1.981	1.727	1.997	2.072
20.607	1.982	1.729	1.998	2.073
20.608	1.982	1.73	1.998	2.073
20.608	1.983	1.732	1.999	2.074
20.609	1.983	1.733	2	2.075
20.61	1.984	1.734	2	2.075
20.611	1.985	1.736	2.001	2.075
20.612	1.985	1.738	2.001	2.076
20.613	1.985	1.739	2.002	2.077
20.613	1.986	1.741	2.002	2.077
20.614	1.987	1.742	2.002	2.078
20.615	1.987	1.744	2.002	2.078
20.616	1.987	1.745	2.003	2.079
20.617	1.988	1.746	2.003	2.079
20.618	1.989	1.747	2.003	2.08
20.618	1.989	1.748	2.004	2.08
20.619	1.989	1.749	2.004	2.08
20.62	1.99	1.751	2.004	2.08
20.621	1.99	1.752	2.004	2.081
20.622	1.99	1.753	2.005	2.081
20.623	1.99	1.755	2.005	2.081
20.623	1.99	1.756	2.006	2.082
20.624	1.99	1.757	2.007	2.082
20.625	1.991	1.758	2.008	2.082
20.626	1.991	1.76	2.009	2.082
20.627	1.992	1.761	2.009	2.082
20.628	1.992	1.762	2.01	2.083
20.628	1.993	1.763	2.011	2.083
20.629	1.993	1.764	2.011	2.083
20.63	1.994	1.765	2.012	2.084
20.631	1.994	1.765	2.012	2.084
20.632	1.994	1.766	2.013	2.084
20.633	1.994	1.767	2.014	2.084
20.633	1.994	1.768	2.015	2.085
20.634	1.995	1.769	2.015	2.085
20.635	1.995	1.77	2.016	2.086
20.636	1.996	1.77	2.017	2.086
20.637	1.996	1.771	2.017	2.087
20.638	1.997	1.772	2.017	2.087
20.638	1.997	1.773	2.018	2.088
20.639	1.998	1.775	2.018	2.088
20.64	1.999	1.776	2.018	2.089
20.641	1.999	1.777	2.018	2.089
20.642	1.999	1.778	2.019	2.089
20.643	2	1.779	2.019	2.09
20.643	2	1.781	2.019	2.09
20.644	2	1.782	2.02	2.09
20.645	2.001	1.783	2.02	2.09
20.646	2.001	1.784	2.02	2.09
20.647	2.001	1.785	2.02	2.09
20.648	2.002	1.786	2.02	2.091
20.648	2.003	1.787	2.02	2.091
20.649	2.003	1.788	2.021	2.091
20.65	2.003	1.789	2.021	2.092
20.651	2.004	1.791	2.021	2.092
20.652	2.004	1.792	2.022	2.092
20.653	2.005	1.794	2.023	2.092
20.653	2.005	1.795	2.023	2.092
20.654	2.005	1.796	2.023	2.093
20.655	2.006	1.798	2.024	2.093
20.656	2.006	1.798	2.024	2.094
20.657	2.006	1.799	2.024	2.094
20.658	2.007	1.8	2.025	2.095
20.658	2.007	1.801	2.025	2.096
20.659	2.008	1.802	2.025	2.096
20.66	2.008	1.803	2.026	2.097
20.661	2.009	1.803	2.027	2.097
20.662	2.009	1.804	2.027	2.098
20.663	2.01	1.805	2.027	2.098
20.663	2.011	1.805	2.028	2.099
20.664	2.011	1.806	2.028	2.099
20.665	2.011	1.806	2.028	2.099
20.666	2.012	1.807	2.028	2.1
20.667	2.012	1.808	2.028	2.101
20.668	2.013	1.808	2.029	2.101
20.668	2.013	1.809	2.029	2.101
20.669	2.013	1.809	2.029	2.102
20.67	2.014	1.81	2.03	2.102
20.671	2.015	1.811	2.03	2.102
20.672	2.015	1.811	2.03	2.102
20.673	2.016	1.812	2.031	2.102
20.673	2.017	1.812	2.031	2.102
20.674	2.017	1.813	2.031	2.102
20.675	2.018	1.813	2.032	2.102
20.676	2.018	1.814	2.033	2.102
20.677	2.019	1.814	2.033	2.102
20.678	2.019	1.815	2.033	2.103
20.678	2.019	1.815	2.034	2.103
20.679	2.02	1.816	2.034	2.104
20.68	2.02	1.816	2.035	2.104
20.681	2.02	1.817	2.035	2.105
20.682	2.02	1.818	2.035	2.105
20.683	2.021	1.818	2.036	2.106
20.683	2.021	1.819	2.036	2.106
20.684	2.021	1.82	2.036	2.107
20.685	2.022	1.821	2.037	2.107
20.686	2.022	1.822	2.037	2.107
20.687	2.022	1.823	2.037	2.108
20.688	2.022	1.824	2.038	2.108
20.688	2.022	1.824	2.039	2.108
20.689	2.023	1.825	2.039	2.109
20.69	2.023	1.826	2.039	2.109
20.691	2.023	1.826	2.04	2.11
20.692	2.024	1.827	2.041	2.111
20.693	2.024	1.828	2.041	2.111
20.693	2.024	1.829	2.041	2.112
20.694	2.024	1.83	2.042	2.112
20.695	2.024	1.83	2.043	2.113
20.696	2.024	1.831	2.043	2.113
20.697	2.024	1.832	2.043	2.113
20.698	2.024	1.833	2.044	2.114
20.698	2.024	1.834	2.045	2.114
20.699	2.025	1.834	2.045	2.115
20.7	2.025	1.835	2.045	2.115
20.701	2.025	1.836	2.046	2.115
20.702	2.026	1.836	2.046	2.116
20.703	2.026	1.837	2.046	2.116
20.703	2.026	1.838	2.047	2.116
20.704	2.026	1.839	2.047	2.117
20.705	2.026	1.84	2.048	2.117
20.706	2.026	1.841	2.048	2.117
20.707	2.026	1.841	2.049	2.118
20.708	2.027	1.842	2.049	2.118
20.708	2.027	1.843	2.05	2.118
20.709	2.028	1.843	2.051	2.118
20.71	2.028	1.844	2.051	2.118
20.711	2.029	1.844	2.051	2.118
20.712	2.029	1.845	2.052	2.118
20.713	2.03	1.846	2.052	2.118
20.713	2.031	1.846	2.052	2.118
20.714	2.031	1.847	2.052	2.118
20.715	2.031	1.848	2.052	2.118
20.716	2.032	1.848	2.053	2.118
20.717	2.032	1.849	2.053	2.118
20.718	2.033	1.85	2.053	2.118
20.718	2.033	1.85	2.054	2.118
20.719	2.033	1.851	2.054	2.118
20.72	2.034	1.851	2.054	2.118
20.721	2.034	1.852	2.054	2.118
20.722	2.035	1.852	2.054	2.118
20.723	2.035	1.853	2.055	2.118
20.723	2.035	1.853	2.055	2.118
20.724	2.036	1.854	2.055	2.118
20.725	2.036	1.855	2.056	2.118
20.726	2.036	1.856	2.056	2.118
20.727	2.036	1.857	2.057	2.119
20.728	2.036	1.858	2.057	2.119
20.728	2.036	1.858	2.058	2.12
20.729	2.036	1.859	2.058	2.12
20.73	2.036	1.86	2.059	2.121
20.731	2.036	1.86	2.059	2.121
20.732	2.037	1.861	2.06	2.122
20.733	2.037	1.861	2.06	2.122
20.733	2.037	1.862	2.061	2.122
20.734	2.038	1.863	2.061	2.122
20.735	2.038	1.863	2.062	2.122
20.736	2.038	1.864	2.063	2.122
20.737	2.038	1.865	2.064	2.122
20.738	2.038	1.866	2.065	2.122
20.738	2.038	1.867	2.066	2.123
20.739	2.038	1.868	2.066	2.123
20.74	2.038	1.869	2.067	2.123
20.741	2.039	1.869	2.067	2.124
20.742	2.039	1.869	2.068	2.124
20.743	2.039	1.87	2.069	2.124
20.743	2.04	1.87	2.069	2.124
20.744	2.04	1.871	2.07	2.124
20.745	2.04	1.871	2.071	2.124
20.746	2.04	1.872	2.072	2.124
20.747	2.041	1.872	2.072	2.124
20.748	2.041	1.873	2.073	2.124
20.748	2.041	1.874	2.074	2.125
20.749	2.042	1.875	2.075	2.125
20.75	2.042	1.876	2.075	2.125
20.751	2.042	1.877	2.076	2.126
20.752	2.042	1.877	2.076	2.126
20.753	2.042	1.878	2.077	2.126
20.753	2.042	1.878	2.077	2.126
20.754	2.042	1.878	2.078	2.126
20.755	2.042	1.879	2.078	2.126
20.756	2.042	1.879	2.079	2.126
20.757	2.042	1.88	2.08	2.126
20.758	2.042	1.88	2.081	2.126
20.758	2.042	1.881	2.082	2.127
20.759	2.042	1.882	2.082	2.127
20.76	2.042	1.882	2.083	2.127
20.761	2.042	1.883	2.084	2.128
20.762	2.042	1.883	2.084	2.128
20.763	2.042	1.884	2.085	2.128
20.763	2.042	1.884	2.086	2.128
20.764	2.042	1.885	2.086	2.128
20.765	2.042	1.885	2.087	2.128
20.766	2.043	1.885	2.088	2.128
20.767	2.043	1.886	2.088	2.128
20.768	2.043	1.886	2.089	2.128
20.768	2.044	1.887	2.089	2.129
20.769	2.044	1.888	2.09	2.129
20.77	2.044	1.888	2.091	2.129
20.771	2.044	1.889	2.092	2.13
20.772	2.044	1.89	2.093	2.13
20.773	2.044	1.891	2.094	2.13
20.773	2.044	1.891	2.095	2.131
20.774	2.044	1.892	2.096	2.131
20.775	2.044	1.892	2.097	2.131
20.776	2.044	1.893	2.099	2.132
20.777	2.044	1.894	2.1	2.132
20.778	2.045	1.895	2.101	2.132
20.778	2.045	1.895	2.102	2.132
20.779	2.045	1.896	2.103	2.132
20.78	2.046	1.896	2.104	2.132
20.781	2.046	1.896	2.105	2.132
20.782	2.047	1.896	2.106	2.132
20.783	2.047	1.897	2.107	2.132
20.783	2.047	1.897	2.108	2.132
20.784	2.048	1.898	2.109	2.133
20.785	2.048	1.898	2.11	2.133
20.786	2.048	1.899	2.111	2.133
20.787	2.048	1.899	2.112	2.134
20.788	2.048	1.9	2.113	2.134
20.788	2.048	1.9	2.114	2.134
20.789	2.049	1.901	2.115	2.134
20.79	2.049	1.901	2.116	2.134
20.791	2.05	1.901	2.117	2.134
20.792	2.05	1.902	2.118	2.134
20.793	2.051	1.903	2.119	2.134
20.793	2.051	1.903	2.12	2.134
20.794	2.052	1.903	2.121	2.134
20.795	2.052	1.904	2.123	2.135
20.796	2.052	1.904	2.124	2.135
20.797	2.052	1.904	2.125	2.135
20.798	2.052	1.905	2.127	2.136
20.798	2.052	1.905	2.128	2.136
20.799	2.052	1.905	2.13	2.136
20.8	2.052	1.906	2.131	2.136
20.801	2.052	1.906	2.132	2.136
20.802	2.053	1.906	2.134	2.136
20.803	2.053	1.906	2.135	2.136
20.803	2.053	1.906	2.137	2.136
20.804	2.053	1.906	2.138	2.136
20.805	2.053	1.907	2.14	2.136
20.806	2.053	1.907	2.142	2.136
20.807	2.054	1.907	2.143	2.137
20.808	2.054	1.908	2.144	2.137
20.808	2.054	1.909	2.146	2.137
20.809	2.054	1.909	2.148	2.138
20.81	2.054	1.909	2.149	2.138
20.811	2.054	1.91	2.151	2.139
20.812	2.054	1.91	2.153	2.139
20.813	2.054	1.911	2.155	2.14
20.813	2.054	1.911	2.157	2.14
20.814	2.054	1.911	2.158	2.141
20.815	2.054	1.912	2.16	2.141
20.816	2.054	1.912	2.162	2.142
20.817	2.055	1.913	2.163	2.142
20.818	2.055	1.913	2.165	2.142
20.818	2.055	1.914	2.167	2.142
20.819	2.056	1.914	2.169	2.142
20.82	2.057	1.915	2.171	2.143
20.821	2.057	1.916	2.173	2.143
20.822	2.057	1.917	2.175	2.143
20.823	2.058	1.918	2.177	2.144
20.823	2.058	1.919	2.179	2.144
20.824	2.058	1.919	2.181	2.144
20.825	2.059	1.92	2.184	2.144
20.826	2.059	1.921	2.186	2.144
20.827	2.059	1.921	2.188	2.144
20.828	2.06	1.921	2.191	2.144
20.828	2.06	1.922	2.193	2.144
20.829	2.06	1.923	2.195	2.144
20.83	2.06	1.923	2.197	2.144
20.831	2.061	1.924	2.199	2.144
20.832	2.061	1.924	2.201	2.144
20.833	2.061	1.925	2.203	2.144
20.833	2.062	1.926	2.205	2.144
20.834	2.062	1.926	2.208	2.145
20.835	2.062	1.927	2.21	2.145
20.836	2.062	1.927	2.212	2.145
20.837	2.062	1.928	2.215	2.146
20.838	2.062	1.928	2.218	2.146
20.838	2.062	1.928	2.22	2.146
20.839	2.062	1.928	2.222	2.146
20.84	2.062	1.929	2.225	2.146
20.841	2.062	1.929	2.227	2.147
20.842	2.062	1.929	2.23	2.147
20.843	2.062	1.93	2.232	2.147
20.843	2.062	1.931	2.235	2.148
20.844	2.063	1.931	2.238	2.148
20.845	2.063	1.931	2.241	2.149
20.846	2.063	1.932	2.244	2.149
20.847	2.063	1.933	2.247	2.149
20.848	2.063	1.933	2.25	2.15
20.848	2.063	1.933	2.253	2.15
20.849	2.063	1.934	2.256	2.151
20.85	2.064	1.934	2.259	2.151
20.851	2.064	1.934	2.262	2.152
20.852	2.064	1.935	2.265	2.152
20.853	2.064	1.935	2.268	2.153
20.853	2.065	1.935	2.271	2.153
20.854	2.065	1.936	2.274	2.154
20.855	2.065	1.937	2.278	2.154
20.856	2.066	1.937	2.281	2.154
20.857	2.066	1.937	2.284	2.154
20.858	2.066	1.938	2.288	2.154
20.858	2.066	1.938	2.291	2.154
20.859	2.067	1.938	2.294	2.154
20.86	2.067	1.939	2.297	2.155
20.861	2.067	1.939	2.3	2.155
20.862	2.068	1.94	2.304	2.155
20.863	2.068	1.941	2.307	2.156
20.863	2.069	1.942	2.31	2.156
20.864	2.069	1.942	2.314	2.157
20.865	2.069	1.943	2.317	2.157
20.866	2.07	1.943	2.321	2.157
20.867	2.07	1.944	2.324	2.158
20.868	2.07	1.944	2.327	2.159
20.868	2.07	1.945	2.331	2.159
20.869	2.07	1.945	2.335	2.159
20.87	2.07	1.945	2.338	2.16
20.871	2.071	1.946	2.342	2.16
20.872	2.071	1.947	2.345	2.16
20.873	2.071	1.947	2.349	2.16
20.873	2.072	1.948	2.353	2.161
20.874	2.073	1.949	2.356	2.161
20.875	2.073	1.95	2.36	2.161
20.876	2.074	1.951	2.364	2.162
20.877	2.075	1.952	2.368	2.162
20.878	2.076	1.953	2.372	2.163
20.878	2.077	1.954	2.377	2.163
20.879	2.078	1.954	2.381	2.163
20.88	2.078	1.955	2.385	2.164
20.881	2.079	1.955	2.39	2.164
20.882	2.08	1.956	2.394	2.165
20.883	2.081	1.957	2.398	2.165
20.883	2.083	1.957	2.402	2.166
20.884	2.084	1.957	2.406	2.167
20.885	2.085	1.958	2.41	2.167
20.886	2.086	1.959	2.415	2.168
20.887	2.087	1.959	2.419	2.168
20.888	2.089	1.959	2.423	2.169
20.888	2.09	1.96	2.428	2.169
20.889	2.091	1.96	2.433	2.17
20.89	2.092	1.96	2.437	2.171
20.891	2.093	1.96	2.441	2.172
20.892	2.095	1.96	2.446	2.173
20.893	2.096	1.96	2.451	2.174
20.893	2.097	1.96	2.455	2.175
20.894	2.099	1.96	2.459	2.177
20.895	2.1	1.96	2.463	2.178
20.896	2.102	1.96	2.468	2.18
20.897	2.103	1.96	2.472	2.181
20.898	2.105	1.961	2.476	2.183
20.898	2.107	1.961	2.48	2.185
20.899	2.109	1.961	2.485	2.186
20.9	2.111	1.962	2.489	2.188
20.901	2.113	1.962	2.493	2.19
20.902	2.115	1.963	2.499	2.191
20.903	2.117	1.963	2.504	2.193
20.903	2.119	1.964	2.509	2.195
20.904	2.122	1.964	2.515	2.197
20.905	2.124	1.965	2.52	2.2
20.906	2.126	1.966	2.526	2.202
20.907	2.129	1.967	2.531	2.204
20.908	2.132	1.968	2.535	2.207
20.908	2.134	1.969	2.54	2.209
20.909	2.137	1.97	2.545	2.211
20.91	2.14	1.97	2.549	2.213
20.911	2.143	1.971	2.554	2.215
20.912	2.146	1.971	2.558	2.218
20.913	2.15	1.972	2.561	2.22
20.913	2.153	1.973	2.563	2.222
20.914	2.157	1.974	2.567	2.225
20.915	2.161	1.975	2.571	2.227
20.916	2.165	1.976	2.575	2.23
20.917	2.169	1.977	2.58	2.232
20.918	2.173	1.978	2.585	2.235
20.918	2.178	1.978	2.592	2.238
20.919	2.183	1.978	2.596	2.241
20.92	2.188	1.979	2.601	2.244
20.921	2.193	1.979	2.606	2.247
20.922	2.198	1.98	2.611	2.25
20.923	2.204	1.98	2.616	2.253
20.923	2.21	1.981	2.62	2.257
20.924	2.216	1.982	2.625	2.26
20.925	2.222	1.982	2.63	2.264
20.926	2.229	1.983	2.634	2.268
20.927	2.236	1.983	2.639	2.272
20.928	2.243	1.984	2.644	2.277
20.928	2.25	1.984	2.649	2.281
20.929	2.257	1.984	2.654	2.286
20.93	2.265	1.984	2.659	2.29
20.931	2.272	1.985	2.664	2.295
20.932	2.28	1.985	2.669	2.3
20.933	2.288	1.986	2.674	2.306
20.933	2.297	1.986	2.679	2.311
20.934	2.305	1.987	2.684	2.317
20.935	2.314	1.987	2.689	2.323
20.936	2.324	1.988	2.695	2.329
20.937	2.333	1.989	2.7	2.336
20.938	2.343	1.99	2.705	2.342
20.938	2.354	1.99	2.71	2.349
20.939	2.364	1.991	2.715	2.357
20.94	2.375	1.992	2.72	2.364
20.941	2.387	1.992	2.725	2.372
20.942	2.399	1.993	2.73	2.38
20.943	2.411	1.993	2.736	2.388
20.943	2.423	1.994	2.741	2.396
20.944	2.436	1.995	2.747	2.405
20.945	2.45	1.996	2.752	2.414
20.946	2.464	1.996	2.757	2.423
20.947	2.478	1.997	2.762	2.433
20.948	2.493	1.998	2.767	2.443
20.948	2.509	1.999	2.773	2.453
20.949	2.525	1.999	2.778	2.463
20.95	2.541	2	2.784	2.474
20.951	2.558	2.001	2.789	2.485
20.952	2.575	2.001	2.794	2.497
20.953	2.593	2.002	2.8	2.509
20.953	2.612	2.003	2.805	2.521
20.954	2.631	2.003	2.81	2.534
20.955	2.651	2.004	2.815	2.547
20.956	2.671	2.005	2.82	2.561
20.957	2.692	2.005	2.825	2.574
20.958	2.714	2.006	2.83	2.589
20.958	2.736	2.006	2.835	2.603
20.959	2.759	2.007	2.84	2.619
20.96	2.783	2.008	2.845	2.635
20.961	2.808	2.008	2.85	2.651
20.962	2.834	2.009	2.855	2.668
20.963	2.86	2.01	2.861	2.686
20.963	2.887	2.011	2.866	2.704
20.964	2.915	2.011	2.871	2.722
20.965	2.944	2.012	2.876	2.742
20.966	2.974	2.013	2.881	2.762
20.967	3.005	2.013	2.887	2.782
20.968	3.037	2.013	2.892	2.803
20.968	3.07	2.014	2.897	2.825
20.969	3.104	2.015	2.902	2.847
20.97	3.139	2.015	2.908	2.87
20.971	3.175	2.015	2.913	2.894
20.972	3.212	2.016	2.919	2.918
20.973	3.25	2.017	2.925	2.944
20.973	3.29	2.017	2.931	2.97
20.974	3.331	2.018	2.937	2.997
20.975	3.372	2.018	2.942	3.024
20.976	3.415	2.019	2.948	3.052
20.977	3.46	2.019	2.954	3.081
20.978	3.505	2.02	2.959	3.111
20.978	3.552	2.02	2.965	3.141
20.979	3.6	2.02	2.971	3.173
20.98	3.649	2.021	2.977	3.205
20.981	3.7	2.021	2.983	3.238
20.982	3.753	2.022	2.988	3.272
20.983	3.827	2.023	2.994	3.307
20.983	3.903	2.024	3	3.343
20.984	3.981	2.024	3.005	3.38
20.985	4.062	2.025	3.011	3.419
20.986	4.144	2.026	3.017	3.458
20.987	4.229	2.027	3.023	3.499
20.988	4.297	2.028	3.029	3.54
20.988	4.366	2.028	3.035	3.583
20.989	4.437	2.029	3.041	3.628
20.99	4.51	2.03	3.047	3.673
20.991	4.584	2.03	3.053	3.72
20.992	4.675	2.031	3.059	3.768
20.993	4.769	2.032	3.065	3.817
20.993	4.864	2.032	3.071	3.868
20.994	4.947	2.033	3.077	3.921
20.995	5.017	2.034	3.083	3.975
20.996	5.074	2.035	3.089	4.03
20.997	5.119	2.036	3.095	4.087
20.998	5.164	2.037	3.101	4.146
20.998	5.211	2.037	3.108	4.206
20.999	5.274	2.038	3.114	4.267
21	5.354	2.039	3.121	4.331
21.001	5.451	2.039	3.128	4.395
21.002	5.551	2.039	3.134	4.462
21.003	5.654	2.04	3.141	4.53
21.003	5.759	2.041	3.147	4.6
21.004	5.867	2.041	3.154	4.672
21.005	5.977	2.042	3.16	4.745
21.006	6.091	2.043	3.167	4.821
21.007	6.208	2.044	3.173	4.898
21.008	6.327	2.045	3.18	4.977
21.008	6.45	2.046	3.187	5.058
21.009	6.575	2.047	3.195	5.141
21.01	6.704	2.048	3.202	5.226
21.011	6.836	2.049	3.209	5.313
21.012	6.971	2.049	3.217	5.402
21.013	7.109	2.05	3.224	5.494
21.013	7.251	2.05	3.232	5.588
21.014	7.396	2.051	3.239	5.684
21.015	7.545	2.051	3.247	5.783
21.016	7.698	2.052	3.254	5.884
21.017	7.854	2.052	3.262	5.987
21.018	8.014	2.053	3.27	6.093
21.018	8.178	2.053	3.278	6.202
21.019	8.346	2.054	3.286	6.313
21.02	8.518	2.054	3.294	6.426
21.021	8.693	2.055	3.303	6.543
21.022	8.873	2.055	3.311	6.662
21.023	9.057	2.056	3.32	6.784
21.023	9.244	2.056	3.328	6.908
21.024	9.436	2.057	3.337	7.036
21.025	9.633	2.057	3.346	7.166
21.026	9.833	2.058	3.354	7.299
21.027	10.038	2.058	3.363	7.435
21.028	10.324	2.058	3.372	7.574
21.028	10.577	2.058	3.381	7.717
21.029	10.797	2.059	3.39	7.862
21.03	11.021	2.059	3.4	8.01
21.031	11.249	2.06	3.409	8.162
21.032	11.483	2.06	3.419	8.317
21.033	11.645	2.061	3.429	8.475
21.033	11.85	2.061	3.439	8.637
21.034	12.099	2.062	3.449	8.802
21.035	12.353	2.063	3.459	8.971
21.036	12.612	2.063	3.469	9.144
21.037	12.877	2.064	3.479	9.32
21.038	13.147	2.064	3.49	9.5
21.038	13.523	2.065	3.5	9.683
21.039	13.906	2.065	3.511	9.871
21.04	14.297	2.066	3.523	10.062
21.041	14.696	2.066	3.534	10.257
21.042	15.104	2.066	3.546	10.457
21.043	15.519	2.067	3.558	10.661
21.043	15.842	2.067	3.57	10.868
21.044	16.172	2.067	3.582	11.08
21.045	16.449	2.068	3.595	11.296
21.046	16.673	2.069	3.607	11.516
21.047	16.901	2.069	3.62	11.741
21.048	17.133	2.069	3.633	11.969
21.048	17.37	2.07	3.646	12.202
21.049	17.612	2.07	3.659	12.44
21.05	17.916	2.07	3.673	12.682
21.051	18.285	2.07	3.687	12.93
21.052	18.661	2.071	3.701	13.181
21.053	19.044	2.071	3.715	13.438
21.053	19.433	2.071	3.73	13.699
21.054	19.971	2.072	3.744	13.965
21.055	20.518	2.072	3.759	14.236
21.056	21.074	2.072	3.774	14.511
21.057	21.641	2.072	3.79	14.791
21.058	22.218	2.072	3.805	15.077
21.058	22.804	2.072	3.821	15.367
21.059	23.26	2.073	3.837	15.663
21.06	23.723	2.073	3.853	15.964
21.061	24.194	2.074	3.87	16.27
21.062	24.59	2.075	3.887	16.582
21.063	24.909	2.075	3.904	16.899
21.063	25.234	2.076	3.921	17.222
21.064	25.563	2.076	3.938	17.55
21.065	25.899	2.076	3.956	17.883
21.066	26.239	2.077	3.974	18.222
21.067	26.669	2.077	3.992	18.566
21.068	27.188	2.077	4.01	18.915
21.068	27.715	2.078	4.029	19.271
21.069	28.251	2.078	4.049	19.632
21.07	28.796	2.078	4.068	19.999
21.071	29.349	2.078	4.088	20.372
21.072	29.91	2.078	4.108	20.75
21.073	30.48	2.079	4.129	21.135
21.073	31.059	2.079	4.149	21.526
21.074	31.646	2.079	4.17	21.922
21.075	32.242	2.08	4.192	22.325
21.076	32.953	2.08	4.213	22.734
21.077	33.674	2.08	4.235	23.149
21.078	34.406	2.08	4.257	23.57
21.078	35.148	2.08	4.28	23.997
21.079	35.789	2.079	4.303	24.43
21.08	36.438	2.079	4.326	24.87
21.081	36.991	2.079	4.349	25.316
21.082	37.552	2.079	4.373	25.769
21.083	38.12	2.078	4.398	26.228
21.083	38.696	2.078	4.422	26.694
21.084	39.392	2.078	4.447	27.166
21.085	40.097	2.078	4.472	27.645
21.086	40.811	2.078	4.498	28.13
21.087	41.535	2.078	4.523	28.622
21.088	42.267	2.078	4.549	29.12
21.088	43.009	2.078	4.576	29.625
21.089	43.761	2.078	4.603	30.137
21.09	44.521	2.078	4.63	30.655
21.091	45.291	2.078	4.657	31.18
21.092	46.071	2.078	4.685	31.712
21.093	46.86	2.078	4.713	32.25
21.093	47.658	2.078	4.741	32.795
21.094	48.466	2.078	4.77	33.346
21.095	49.283	2.078	4.8	33.904
21.096	50.109	2.078	4.829	34.469
21.097	50.944	2.078	4.859	35.041
21.098	51.788	2.078	4.89	35.619
21.098	52.641	2.078	4.921	36.408
21.099	53.504	2.078	4.952	37.206
21.1	54.377	2.078	4.983	38.013
21.101	55.259	2.078	5.015	38.829
21.102	56.15	2.078	5.047	39.653
21.103	57.051	2.078	5.079	40.487
21.103	57.962	2.078	5.112	41.126
21.104	58.882	2.078	5.145	41.772
21.105	59.811	2.078	5.179	42.425
21.106	60.749	2.078	5.213	43.084
21.107	61.697	2.078	5.247	43.75
21.108	62.653	2.078	5.282	44.423
21.108	63.619	2.078	5.317	45.102
21.109	64.594	2.078	5.353	45.788
21.11	65.578	2.078	5.389	46.362
21.111	66.571	2.078	5.425	46.824
21.112	67.573	2.078	5.462	47.29
21.113	68.584	2.078	5.499	47.76
21.113	69.604	2.078	5.536	48.235
21.114	70.633	2.078	5.573	48.714
21.115	71.67	2.078	5.611	49.316
21.116	72.716	2.078	5.65	50.041
21.117	73.77	2.078	5.688	50.772
21.118	74.833	2.078	5.727	51.51
21.118	75.904	2.078	5.767	52.255
21.119	76.983	2.077	5.807	53.005
21.12	78.07	2.077	5.847	53.762
21.121	79.165	2.077	5.887	54.524
21.122	80.268	2.076	5.928	55.293
21.123	81.38	2.076	5.97	56.067
21.123	82.499	2.076	6.012	56.848
21.124	83.626	2.076	6.054	57.634
21.125	84.761	2.075	6.096	58.427
21.126	85.904	2.075	6.139	59.225
21.127	87.055	2.075	6.183	60.029
21.128	88.213	2.074	6.226	60.84
21.128	89.378	2.074	6.27	61.656
21.129	90.551	2.074	6.314	62.477
21.13	91.73	2.074	6.358	63.305
21.131	92.917	2.074	6.403	64.138
21.132	94.11	2.074	6.447	64.976
21.133	95.311	2.074	6.492	65.82
21.133	96.518	2.074	6.538	66.668
21.134	97.732	2.074	6.583	67.522
21.135	98.953	2.074	6.629	68.381
21.136	100.179	2.073	6.676	69.244
21.137	101.412	2.073	6.722	70.113
21.138	102.651	2.073	6.769	70.986
21.138	103.896	2.072	6.816	71.864
21.139	105.146	2.072	6.863	72.747
21.14	106.401	2.072	6.911	73.635
21.141	107.661	2.072	6.974	74.526
21.142	108.926	2.072	7.038	75.422
21.143	110.196	2.072	7.102	76.322
21.143	111.47	2.072	7.167	77.226
21.144	112.749	2.072	7.231	78.133
21.145	114.033	2.071	7.296	79.045
21.146	115.321	2.071	7.337	79.96
21.147	116.614	2.071	7.37	80.879
21.148	117.911	2.07	7.403	81.802
21.148	119.212	2.07	7.437	82.729
21.149	120.517	2.07	7.47	83.659
21.15	121.825	2.069	7.503	84.592
21.151	123.137	2.069	7.545	85.529
21.152	124.452	2.069	7.595	86.47
21.153	125.769	2.068	7.645	87.413
21.153	127.09	2.068	7.695	88.359
21.154	128.413	2.068	7.746	89.308
21.155	129.739	2.068	7.796	90.26
21.156	131.068	2.068	7.847	91.213
21.157	132.399	2.068	7.897	92.169
21.158	133.733	2.068	7.948	93.128
21.158	135.068	2.068	7.999	94.088
21.159	136.405	2.068	8.05	95.051
21.16	137.744	2.068	8.102	96.015
21.161	139.083	2.068	8.153	96.981
21.162	140.423	2.068	8.204	97.948
21.163	141.764	2.068	8.255	98.917
21.163	143.105	2.068	8.306	99.887
21.164	144.446	2.068	8.358	100.858
21.165	145.787	2.068	8.409	101.83
21.166	147.127	2.068	8.46	102.802
21.167	148.467	2.068	8.511	103.775
21.168	149.806	2.068	8.562	104.748
21.168	151.144	2.068	8.614	105.721
21.169	152.482	2.068	8.665	106.695
21.17	153.818	2.068	8.716	107.669
21.171	155.153	2.068	8.768	108.644
21.172	156.486	2.068	8.819	109.618
21.173	157.818	2.067	8.87	110.592
21.173	159.147	2.067	8.921	111.566
21.174	160.475	2.067	8.972	112.54
21.175	161.799	2.066	9.023	113.512
21.176	163.121	2.066	9.073	114.484
21.177	164.441	2.066	9.124	115.455
21.178	165.757	2.066	9.174	116.425
21.178	167.07	2.066	9.225	117.394
21.179	168.38	2.066	9.275	118.361
21.18	169.686	2.066	9.325	119.327
21.181	170.988	2.066	9.375	120.29
21.182	172.286	2.066	9.425	121.252
21.183	173.58	2.065	9.475	122.212
21.183	174.869	2.065	9.525	123.17
21.184	176.152	2.065	9.575	124.125
21.185	177.431	2.064	9.625	125.078
21.186	178.703	2.064	9.674	126.027
21.187	179.97	2.064	9.724	126.974
21.188	181.23	2.064	9.773	127.916
21.188	182.484	2.064	9.821	128.855
21.189	183.731	2.064	9.869	129.791
21.19	184.971	2.064	9.917	130.722
21.191	186.204	2.064	9.964	131.65
21.192	187.43	2.064	10.011	132.573
21.193	188.648	2.064	10.058	133.492
21.193	190.249	2.064	10.104	134.407
21.194	191.84	2.064	10.15	135.318
21.195	193.227	2.064	10.196	136.223
21.196	194.411	2.065	10.241	137.124
21.197	195.587	2.065	10.286	138.019
21.198	196.753	2.065	10.33	138.909
21.198	197.518	2.066	10.374	139.794
21.199	198.277	2.066	10.418	140.673
21.2	199.22	2.066	10.461	141.546
21.201	200.348	2.066	10.504	142.414
21.202	201.464	2.066	10.546	143.275
21.203	202.571	2.066	10.587	144.129
21.203	203.666	2.066	10.628	144.977
21.204	204.751	2.066	10.669	145.819
21.205	205.823	2.066	10.709	146.653
21.206	206.884	2.066	10.749	147.481
21.207	207.932	2.066	10.789	148.301
21.208	208.968	2.066	10.828	149.113
21.208	209.99	2.066	10.866	149.917
21.209	211	2.066	10.904	150.713
21.21	211.995	2.066	10.941	151.501
21.211	212.977	2.066	10.978	152.28
21.212	213.945	2.066	11.014	153.05
21.213	214.897	2.066	11.049	153.812
21.213	215.835	2.066	11.084	154.564
21.214	216.758	2.067	11.118	155.306
21.215	217.665	2.067	11.152	156.039
21.216	218.556	2.067	11.185	156.763
21.217	219.43	2.068	11.217	157.476
21.218	220.289	2.068	11.249	158.179
21.218	221.13	2.068	11.28	158.872
21.219	221.955	2.068	11.31	159.554
21.22	222.763	2.068	11.34	160.226
21.221	223.553	2.068	11.369	160.887
21.222	224.326	2.069	11.397	161.536
21.223	225.081	2.069	11.425	162.175
21.223	225.817	2.069	11.452	162.802
21.224	226.535	2.07	11.478	163.418
21.225	227.234	2.07	11.503	164.022
21.226	227.914	2.07	11.527	164.614
21.227	228.574	2.07	11.551	165.194
21.228	229.215	2.07	11.573	165.762
21.228	229.836	2.07	11.595	166.317
21.229	230.437	2.071	11.617	166.86
21.23	231.017	2.071	11.637	167.389
21.231	231.576	2.071	11.656	167.905
21.232	232.115	2.072	11.675	168.408
21.233	232.632	2.072	11.693	168.897
21.233	233.128	2.072	11.71	169.373
21.234	233.602	2.072	11.725	169.834
21.235	234.053	2.072	11.74	170.281
21.236	234.483	2.072	11.754	170.713
21.237	234.889	2.072	11.767	171.131
21.238	235.273	2.072	11.779	171.534
21.238	235.633	2.072	11.79	171.922
21.239	235.97	2.072	11.8	172.294
21.24	236.283	2.072	11.809	172.651
21.241	236.572	2.072	11.817	172.992
21.242	236.838	2.072	11.824	173.318
21.243	237.079	2.072	11.831	173.628
21.243	237.297	2.072	11.836	173.921
21.244	237.491	2.072	11.841	174.199
21.245	237.66	2.072	11.845	174.46
21.246	237.805	2.072	11.846	174.704
21.247	237.926	2.072	11.847	174.932
21.248	238.013	2.072	11.847	175.143
21.248	238.062	2.072	11.847	175.338
21.249	238.074	2.072	11.847	175.516
21.25	238.074	2.072	11.846	175.676
21.251	238.074	2.072	11.843	175.82
21.252	238.074	2.072	11.839	175.946
21.253	238.048	2.072	11.833	176.054
21.253	237.983	2.073	11.826	176.138
21.254	237.88	2.073	11.819	176.189
21.255	237.748	2.074	11.81	176.207
21.256	237.59	2.074	11.8	176.207
21.257	237.406	2.075	11.79	176.207
21.258	237.197	2.075	11.778	176.207
21.258	236.961	2.076	11.76	176.191
21.259	236.7	2.076	11.74	176.142
21.26	236.413	2.077	11.719	176.083
21.261	236.1	2.077	11.696	176.022
21.262	235.761	2.077	11.672	175.949
21.263	235.396	2.078	11.65	175.863
21.263	235.004	2.078	11.637	175.765
21.264	234.587	2.078	11.622	175.654
21.265	234.143	2.078	11.607	175.507
21.266	233.674	2.078	11.592	175.322
21.267	233.18	2.078	11.576	175.117
21.268	232.66	2.078	11.555	174.894
21.268	232.115	2.078	11.53	174.651
21.269	231.546	2.078	11.505	174.39
21.27	230.952	2.078	11.478	174.11
21.271	230.333	2.078	11.45	173.812
21.272	229.69	2.078	11.421	173.495
21.273	229.022	2.078	11.392	173.16
21.273	228.33	2.078	11.361	172.806
21.274	227.614	2.078	11.317	172.434
21.275	226.874	2.078	11.273	172.044
21.276	226.111	2.078	11.227	171.635
21.277	225.324	2.078	11.179	171.208
21.278	224.515	2.078	11.131	170.763
21.278	223.682	2.078	11.081	170.3
21.279	222.828	2.078	11.048	169.819
21.28	221.951	2.078	11.022	169.32
21.281	221.053	2.078	10.995	168.804
21.282	220.133	2.078	10.968	168.271
21.283	219.191	2.078	10.941	167.72
21.283	218.229	2.078	10.912	167.153
21.284	217.245	2.078	10.877	166.568
21.285	216.241	2.079	10.833	165.967
21.286	215.216	2.079	10.789	165.349
21.287	214.172	2.079	10.744	164.715
21.288	213.107	2.08	10.698	164.064
21.288	212.024	2.081	10.652	163.397
21.289	210.921	2.081	10.604	162.714
21.29	209.799	2.082	10.556	162.014
21.291	208.66	2.083	10.507	161.299
21.292	207.502	2.084	10.458	160.569
21.293	206.328	2.085	10.407	159.823
21.293	205.136	2.085	10.357	159.063
21.294	203.929	2.086	10.305	158.288
21.295	202.706	2.087	10.253	157.499
21.296	201.467	2.087	10.201	156.697
21.297	200.212	2.087	10.148	155.88
21.298	198.943	2.088	10.094	155.05
21.298	197.66	2.088	10.039	154.207
21.299	196.362	2.088	9.984	153.351
21.3	195.051	2.088	9.928	152.482
21.301	193.726	2.089	9.872	151.6
21.302	192.39	2.089	9.815	150.706
21.303	191.041	2.089	9.758	149.8
21.303	189.68	2.09	9.701	148.883
21.304	188.309	2.09	9.643	147.955
21.305	186.927	2.09	9.585	147.016
21.306	185.534	2.09	9.526	146.066
21.307	184.132	2.09	9.467	145.107
21.308	182.72	2.09	9.408	144.139
21.308	181.299	2.09	9.348	143.161
21.309	179.868	2.09	9.287	142.174
21.31	178.429	2.09	9.227	141.178
21.311	176.981	2.09	9.166	140.174
21.312	175.526	2.09	9.104	139.161
21.313	174.062	2.09	9.043	138.14
21.313	172.592	2.09	8.981	137.112
21.314	171.115	2.09	8.919	136.077
21.315	169.632	2.09	8.857	135.035
21.316	168.144	2.09	8.795	133.986
21.317	166.65	2.09	8.733	132.931
21.318	165.153	2.09	8.671	131.87
21.318	163.651	2.09	8.609	130.804
21.319	162.146	2.09	8.547	129.732
21.32	160.637	2.09	8.484	128.655
21.321	159.125	2.09	8.422	127.574
21.322	157.61	2.09	8.359	126.489
21.323	156.093	2.09	8.297	125.401
21.323	154.575	2.09	8.234	124.308
21.324	153.055	2.09	8.172	123.213
21.325	151.535	2.09	8.109	122.115
21.326	150.014	2.09	8.047	121.014
21.327	148.494	2.09	7.985	119.91
21.328	146.974	2.09	7.923	118.805
21.328	145.708	2.09	7.861	117.698
21.329	144.695	2.09	7.799	116.59
21.33	143.18	2.09	7.737	115.481
21.331	141.668	2.09	7.675	114.372
21.332	140.157	2.09	7.613	113.262
21.333	138.65	2.09	7.551	112.153
21.333	136.893	2.09	7.489	111.044
21.334	134.887	2.09	7.427	109.935
21.335	133.389	2.09	7.366	108.827
21.336	131.894	2.09	7.305	107.72
21.337	130.404	2.09	7.244	106.615
21.338	128.919	2.09	7.184	105.51
21.338	127.438	2.09	7.123	104.408
21.339	125.48	2.09	7.063	103.307
21.34	123.529	2.09	7.003	102.208
21.341	121.587	2.09	6.943	101.111
21.342	119.653	2.09	6.883	100.017
21.343	117.728	2.09	6.824	98.925
21.343	115.812	2.09	6.766	97.837
21.344	114.39	2.09	6.707	96.752
21.345	113.208	2.09	6.649	95.67
21.346	112.264	2.091	6.591	94.592
21.347	111.326	2.091	6.534	93.518
21.348	110.393	2.091	6.477	92.448
21.348	109.467	2.092	6.421	91.382
21.349	108.546	2.092	6.365	90.322
21.35	107.398	2.092	6.309	89.266
21.351	106.026	2.092	6.254	88.214
21.352	104.664	2.092	6.199	87.168
21.353	103.311	2.091	6.144	86.127
21.353	101.968	2.091	6.089	85.092
21.354	100.636	2.091	6.035	84.062
21.355	99.313	2.09	5.981	83.039
21.356	98.002	2.09	5.928	82.022
21.357	96.701	2.09	5.875	81.011
21.358	95.411	2.09	5.823	80.007
21.358	94.132	2.09	5.771	79.01
21.359	92.863	2.09	5.719	78.02
21.36	91.606	2.09	5.668	77.037
21.361	90.361	2.09	5.618	76.06
21.362	89.126	2.09	5.568	75.09
21.363	87.903	2.09	5.518	74.128
21.363	86.692	2.09	5.468	73.172
21.364	85.493	2.09	5.419	72.224
21.365	84.306	2.089	5.371	71.284
21.366	83.13	2.089	5.323	70.351
21.367	81.967	2.089	5.275	69.425
21.368	80.817	2.088	5.229	68.508
21.368	79.678	2.088	5.182	67.599
21.369	78.552	2.088	5.137	66.698
21.37	77.438	2.088	5.091	65.805
21.371	76.336	2.088	5.047	64.637
21.372	75.246	2.088	5.003	63.48
21.373	74.168	2.088	4.959	62.335
21.373	73.103	2.088	4.916	61.2
21.374	72.049	2.088	4.873	60.077
21.375	71.009	2.088	4.831	58.966
21.376	69.98	2.088	4.79	58.149
21.377	68.965	2.088	4.749	57.473
21.378	67.962	2.088	4.708	56.934
21.378	66.971	2.087	4.668	56.402
21.379	65.994	2.087	4.629	55.876
21.38	65.028	2.087	4.59	55.355
21.381	64.076	2.086	4.551	54.841
21.382	63.136	2.086	4.513	54.202
21.383	62.208	2.086	4.476	53.44
21.383	61.293	2.086	4.439	52.687
21.384	60.389	2.086	4.402	51.943
21.385	59.498	2.086	4.366	51.209
21.386	58.619	2.086	4.331	50.483
21.387	57.752	2.085	4.295	49.766
21.388	56.898	2.085	4.26	49.057
21.388	56.055	2.085	4.226	48.358
21.389	55.225	2.084	4.192	47.667
21.39	54.406	2.084	4.158	46.985
21.391	53.6	2.083	4.125	46.312
21.392	52.805	2.083	4.093	45.648
21.393	52.022	2.082	4.061	44.993
21.393	51.251	2.082	4.029	44.347
21.394	50.491	2.081	3.998	43.709
21.395	49.742	2.081	3.967	43.08
21.396	49.005	2.08	3.937	42.46
21.397	48.278	2.08	3.908	41.849
21.398	47.563	2.08	3.878	41.246
21.398	46.859	2.079	3.849	40.652
21.399	46.165	2.079	3.821	40.066
21.4	45.482	2.079	3.793	39.488
21.401	44.81	2.078	3.765	38.918
21.402	44.149	2.078	3.738	38.357
21.403	43.498	2.077	3.712	37.803
21.403	42.857	2.077	3.686	37.258
21.404	42.226	2.077	3.66	36.721
21.405	41.606	2.076	3.635	36.192
21.406	40.996	2.076	3.61	35.671
21.407	40.396	2.076	3.586	35.159
21.408	39.806	2.076	3.562	34.654
21.408	39.225	2.076	3.538	34.157
21.409	38.653	2.076	3.515	33.667
21.41	38.091	2.076	3.492	33.186
21.411	37.538	2.076	3.469	32.711
21.412	36.994	2.075	3.446	32.245
21.413	36.459	2.075	3.424	31.786
21.413	35.933	2.075	3.402	31.334
21.414	35.416	2.074	3.38	30.889
21.415	34.908	2.073	3.359	30.452
21.416	34.408	2.073	3.339	30.021
21.417	33.917	2.073	3.318	29.598
21.418	33.434	2.072	3.298	29.181
21.418	32.96	2.072	3.278	28.771
21.419	32.493	2.072	3.259	28.369
21.42	32.035	2.071	3.239	27.973
21.421	31.584	2.071	3.22	27.583
21.422	31.141	2.07	3.202	27.2
21.423	30.705	2.07	3.183	26.824
21.423	30.277	2.069	3.165	26.453
21.424	29.856	2.069	3.147	26.089
21.425	29.442	2.068	3.129	25.73
21.426	29.035	2.068	3.112	25.378
21.427	28.636	2.068	3.095	25.031
21.428	28.243	2.068	3.078	24.69
21.428	27.857	2.068	3.062	24.355
21.429	27.478	2.068	3.046	24.026
21.43	27.106	2.067	3.031	23.702
21.431	26.74	2.067	3.015	23.383
21.432	26.38	2.067	3	23.07
21.433	26.027	2.067	2.985	22.762
21.433	25.68	2.066	2.97	22.459
21.434	25.339	2.066	2.956	22.162
21.435	25.004	2.066	2.941	21.87
21.436	24.674	2.065	2.927	21.583
21.437	24.35	2.065	2.914	21.301
21.438	24.032	2.065	2.9	21.023
21.438	23.719	2.064	2.887	20.751
21.439	23.412	2.064	2.873	20.483
21.44	23.11	2.064	2.86	20.22
21.441	22.813	2.064	2.847	19.962
21.442	22.521	2.064	2.835	19.708
21.443	22.235	2.064	2.822	19.458
21.443	21.953	2.063	2.81	19.213
21.444	21.675	2.063	2.798	18.972
21.445	21.403	2.063	2.786	18.735
21.446	21.134	2.062	2.774	18.502
21.447	20.871	2.062	2.762	18.274
21.448	20.611	2.062	2.751	18.049
21.448	20.356	2.062	2.739	17.828
21.449	20.105	2.062	2.728	17.611
21.45	19.858	2.062	2.717	17.398
21.451	19.615	2.062	2.706	17.188
21.452	19.377	2.061	2.696	16.982
21.453	19.142	2.061	2.685	16.779
21.453	18.911	2.061	2.675	16.58
21.454	18.684	2.06	2.665	16.384
21.455	18.461	2.06	2.656	16.191
21.456	18.241	2.06	2.646	16.001
21.457	18.025	2.06	2.636	15.815
21.458	17.812	2.06	2.627	15.631
21.458	17.603	2.059	2.618	15.451
21.459	17.397	2.059	2.608	15.273
21.46	17.194	2.058	2.599	15.099
21.461	16.995	2.057	2.59	14.927
21.462	16.8	2.057	2.581	14.758
21.463	16.608	2.056	2.572	14.592
21.463	16.419	2.055	2.564	14.429
21.464	16.233	2.055	2.555	14.269
21.465	16.051	2.055	2.547	14.111
21.466	15.871	2.054	2.538	13.956
21.467	15.693	2.054	2.53	13.803
21.468	15.519	2.054	2.522	13.653
21.468	15.348	2.054	2.514	13.505
21.469	15.179	2.054	2.506	13.359
21.47	15.013	2.054	2.498	13.216
21.471	14.851	2.053	2.49	13.075
21.472	14.691	2.053	2.482	12.937
21.473	14.484	2.052	2.474	12.8
21.473	14.281	2.052	2.467	12.666
21.474	14.081	2.051	2.46	12.534
21.475	13.884	2.051	2.452	12.404
21.476	13.69	2.05	2.445	12.276
21.477	13.499	2.05	2.438	12.15
21.478	13.36	2.05	2.431	12.025
21.478	13.245	2.05	2.424	11.903
21.479	13.153	2.05	2.417	11.782
21.48	13.063	2.05	2.41	11.663
21.481	12.975	2.049	2.404	11.546
21.482	12.888	2.049	2.397	11.43
21.483	12.803	2.048	2.391	11.317
21.483	12.697	2.048	2.385	11.205
21.484	12.57	2.047	2.378	11.095
21.485	12.446	2.047	2.372	10.987
21.486	12.324	2.046	2.366	10.88
21.487	12.204	2.046	2.359	10.775
21.488	12.085	2.046	2.353	10.672
21.488	11.968	2.046	2.347	10.57
21.489	11.854	2.046	2.341	10.47
21.49	11.741	2.046	2.335	10.371
21.491	11.629	2.046	2.329	10.274
21.492	11.52	2.046	2.323	10.179
21.493	11.412	2.046	2.317	10.085
21.493	11.306	2.045	2.311	9.992
21.494	11.186	2.045	2.306	9.901
21.495	11.067	2.045	2.3	9.812
21.496	10.966	2.044	2.295	9.724
21.497	10.867	2.044	2.289	9.637
21.498	10.769	2.044	2.284	9.552
21.498	10.673	2.044	2.279	9.468
21.499	10.595	2.044	2.274	9.385
21.5	10.518	2.044	2.269	9.303
21.501	10.426	2.044	2.264	9.223
21.502	10.336	2.043	2.259	9.143
21.503	10.247	2.043	2.254	9.065
21.503	10.159	2.043	2.249	8.988
21.504	10.072	2.042	2.244	8.911
21.505	9.987	2.041	2.24	8.836
21.506	9.903	2.041	2.235	8.762
21.507	9.82	2.041	2.23	8.689
21.508	9.738	2.04	2.226	8.618
21.508	9.658	2.039	2.221	8.547
21.509	9.579	2.039	2.217	8.477
21.51	9.501	2.039	2.212	8.409
21.511	9.424	2.038	2.208	8.342
21.512	9.348	2.037	2.204	8.275
21.513	9.274	2.037	2.2	8.21
21.513	9.201	2.036	2.196	8.146
21.514	9.128	2.035	2.192	8.082
21.515	9.057	2.034	2.188	8.02
21.516	8.987	2.033	2.184	7.958
21.517	8.917	2.032	2.18	7.879
21.518	8.849	2.032	2.176	7.801
21.518	8.782	2.031	2.172	7.724
21.519	8.716	2.03	2.168	7.648
21.52	8.65	2.03	2.165	7.573
21.521	8.586	2.029	2.161	7.499
21.522	8.523	2.029	2.158	7.445
21.523	8.461	2.028	2.154	7.392
21.523	8.4	2.027	2.151	7.34
21.524	8.339	2.027	2.147	7.288
21.525	8.28	2.027	2.144	7.237
21.526	8.222	2.026	2.141	7.187
21.527	8.164	2.026	2.137	7.146
21.528	8.107	2.026	2.133	7.113
21.528	8.051	2.026	2.13	7.08
21.529	7.996	2.026	2.126	7.048
21.53	7.941	2.026	2.123	7.016
21.531	7.887	2.026	2.119	6.985
21.532	7.834	2.026	2.116	6.946
21.533	7.782	2.026	2.113	6.9
21.533	7.73	2.026	2.11	6.854
21.534	7.679	2.026	2.107	6.809
21.535	7.629	2.026	2.104	6.765
21.536	7.579	2.026	2.101	6.721
21.537	7.53	2.026	2.098	6.678
21.538	7.481	2.026	2.094	6.636
21.538	7.433	2.025	2.091	6.594
21.539	7.386	2.025	2.088	6.553
21.54	7.339	2.025	2.086	6.513
21.541	7.293	2.024	2.083	6.473
21.542	7.248	2.024	2.08	6.433
21.543	7.203	2.023	2.078	6.394
21.543	7.158	2.023	2.075	6.356
21.544	7.114	2.023	2.072	6.318
21.545	7.071	2.023	2.069	6.281
21.546	7.028	2.023	2.067	6.245
21.547	6.986	2.023	2.064	6.209
21.548	6.944	2.023	2.061	6.173
21.548	6.903	2.023	2.058	6.137
21.549	6.863	2.023	2.055	6.102
21.55	6.823	2.023	2.053	6.068
21.551	6.783	2.024	2.05	6.034
21.552	6.743	2.024	2.047	6
21.553	6.704	2.024	2.044	5.967
21.553	6.666	2.024	2.042	5.934
21.554	6.628	2.024	2.039	5.902
21.555	6.59	2.025	2.036	5.87
21.556	6.553	2.025	2.034	5.838
21.557	6.516	2.026	2.032	5.807
21.558	6.479	2.026	2.029	5.776
21.558	6.443	2.027	2.027	5.745
21.559	6.407	2.027	2.024	5.715
21.56	6.372	2.028	2.021	5.686
21.561	6.337	2.028	2.018	5.656
21.562	6.303	2.028	2.015	5.627
21.563	6.269	2.028	2.012	5.598
21.563	6.236	2.028	2.01	5.569
21.564	6.202	2.028	2.009	5.54
21.565	6.169	2.028	2.007	5.512
21.566	6.137	2.028	2.006	5.485
21.567	6.105	2.028	2.005	5.457
21.568	6.073	2.029	2.003	5.43
21.568	6.041	2.029	2.001	5.404
21.569	6.01	2.029	1.999	5.378
21.57	5.98	2.03	1.997	5.352
21.571	5.95	2.03	1.995	5.326
21.572	5.92	2.03	1.993	5.301
21.573	5.891	2.03	1.99	5.276
21.573	5.862	2.03	1.988	5.251
21.574	5.833	2.03	1.986	5.227
21.575	5.804	2.03	1.983	5.203
21.576	5.776	2.03	1.981	5.179
21.577	5.749	2.03	1.979	5.156
21.578	5.721	2.03	1.977	5.133
21.578	5.694	2.03	1.976	5.11
21.579	5.667	2.03	1.974	5.087
21.58	5.64	2.03	1.972	5.064
21.581	5.613	2.03	1.971	5.042
21.582	5.587	2.03	1.969	5.019
21.583	5.561	2.03	1.967	4.997
21.583	5.535	2.03	1.966	4.975
21.584	5.51	2.03	1.964	4.954
21.585	5.485	2.03	1.962	4.932
21.586	5.46	2.03	1.961	4.911
21.587	5.436	2.03	1.959	4.89
21.588	5.412	2.03	1.957	4.869
21.588	5.388	2.03	1.956	4.848
21.589	5.364	2.03	1.954	4.828
21.59	5.341	2.03	1.952	4.808
21.591	5.317	2.03	1.951	4.788
21.592	5.294	2.03	1.949	4.768
21.593	5.272	2.03	1.947	4.748
21.593	5.249	2.03	1.945	4.729
21.594	5.227	2.03	1.943	4.709
21.595	5.206	2.03	1.941	4.69
21.596	5.184	2.03	1.939	4.672
21.597	5.163	2.03	1.937	4.653
21.598	5.142	2.03	1.935	4.635
21.598	5.121	2.03	1.933	4.618
21.599	5.101	2.03	1.932	4.6
21.6	5.08	2.03	1.93	4.583
21.601	5.06	2.03	1.928	4.565
21.602	5.04	2.03	1.927	4.548
21.603	5.021	2.03	1.925	4.531
21.603	5.001	2.03	1.923	4.514
21.604	4.982	2.03	1.922	4.498
21.605	4.963	2.03	1.92	4.481
21.606	4.944	2.03	1.919	4.465
21.607	4.925	2.03	1.917	4.448
21.608	4.907	2.03	1.916	4.432
21.608	4.889	2.029	1.915	4.417
21.609	4.871	2.029	1.913	4.401
21.61	4.853	2.029	1.912	4.386
21.611	4.835	2.029	1.911	4.371
21.612	4.821	2.029	1.91	4.356
21.613	4.809	2.029	1.908	4.341
21.613	4.792	2.029	1.907	4.326
21.614	4.775	2.028	1.906	4.311
21.615	4.758	2.028	1.904	4.296
21.616	4.741	2.028	1.903	4.282
21.617	4.721	2.028	1.901	4.267
21.618	4.699	2.028	1.9	4.253
21.618	4.682	2.028	1.899	4.239
21.619	4.666	2.028	1.898	4.226
21.62	4.65	2.028	1.897	4.212
21.621	4.634	2.028	1.895	4.199
21.622	4.618	2.028	1.894	4.186
21.623	4.603	2.029	1.893	4.173
21.623	4.587	2.029	1.891	4.16
21.624	4.572	2.029	1.89	4.148
21.625	4.556	2.03	1.889	4.135
21.626	4.541	2.03	1.888	4.122
21.627	4.526	2.03	1.888	4.11
21.628	4.511	2.03	1.887	4.097
21.628	4.496	2.03	1.886	4.085
21.629	4.481	2.03	1.885	4.073
21.63	4.466	2.03	1.884	4.062
21.631	4.452	2.031	1.883	4.05
21.632	4.437	2.031	1.882	4.038
21.633	4.423	2.031	1.881	4.027
21.633	4.409	2.032	1.88	4.015
21.634	4.395	2.032	1.88	4.004
21.635	4.381	2.033	1.879	3.992
21.636	4.367	2.033	1.878	3.981
21.637	4.353	2.033	1.877	3.97
21.638	4.339	2.034	1.876	3.958
21.638	4.325	2.034	1.875	3.947
21.639	4.312	2.034	1.874	3.936
21.64	4.298	2.034	1.873	3.925
21.641	4.285	2.034	1.872	3.915
21.642	4.271	2.034	1.872	3.904
21.643	4.258	2.034	1.871	3.894
21.643	4.245	2.034	1.87	3.883
21.644	4.232	2.034	1.869	3.872
21.645	4.219	2.034	1.868	3.862
21.646	4.206	2.034	1.867	3.852
21.647	4.194	2.034	1.866	3.841
21.648	4.181	2.034	1.865	3.831
21.648	4.169	2.034	1.864	3.821
21.649	4.156	2.034	1.863	3.811
21.65	4.143	2.034	1.862	3.801
21.651	4.131	2.034	1.861	3.792
21.652	4.119	2.034	1.86	3.782
21.653	4.107	2.034	1.859	3.772
21.653	4.095	2.034	1.858	3.763
21.654	4.084	2.034	1.857	3.754
21.655	4.072	2.034	1.856	3.744
21.656	4.06	2.034	1.855	3.735
21.657	4.049	2.035	1.854	3.726
21.658	4.037	2.035	1.853	3.716
21.658	4.026	2.035	1.852	3.707
21.659	4.015	2.036	1.851	3.698
21.66	4.004	2.036	1.85	3.689
21.661	3.993	2.036	1.849	3.68
21.662	3.982	2.036	1.848	3.671
21.663	3.972	2.036	1.847	3.662
21.663	3.961	2.036	1.846	3.653
21.664	3.951	2.036	1.846	3.644
21.665	3.941	2.036	1.845	3.635
[truncated: 5,202 more rows]

## Sheet: Fig.4j
	5% concentration gel
	12% separation gel
	Monoclonal ANTI-FLAG M2 antibody produced in mouse, Sigma-Aldrich, USA	Cat#F1804; RRID: AB_262044
	Goat anti-mouse IgG, HRP conjugated, CWBio, China	Cat#CW0102; RRID: AB_2736997

[truncated: 1 more sheets: Fig.4k]
