# Supplementary material for: cAMP and c-di-GMP synergistically support biofilm maintenance through the direct interaction of their effectors
Source: Nat Commun. 2022 Mar 21;13:1493. doi: 10.1038/s41467-022-29240-5 (PMC8938473; doi:10.1038/s41467-022-29240-5)
Supplement: Supplementary file 4 — Source Data [file 41467_2022_29240_MOESM4_ESM.zip › Source Data/Fig. 5.xlsx]

## Sheet: Fig.5a
Sample time
Strains	Repeat 1	Repeat 2	Repeat 3	Repeat 4
WT	3.85	3.84	3.789	3.746
Δcrp	0.639	0.593	0.546	0.62
WT/pdgcQ	3.884	3.898	3.847	3.91
Δcrp/pdgcQ	3.414	3.185	2.996	3.139
Δ1291Δ3328	0.418	0.342	0.328	0.377
ΔcrpΔ1291Δ3328	0.228	0.175	0.202	0.182
O1291O3328	3.792	3.894	3.796	3.85
ΔcrpO1291O3328	3.319	3.261	3.209	3.298
Δ1291Δ3328/pdgcQ	3.635	3.692	3.562	3.888
ΔcrpΔ1291Δ3328/pdgcQ	3.083	3.198	3.113	3.13
ΔbpfA	0.208	0.204	0.186	0.208
ΔcrpΔbpfA	0.216	0.167	0.223	0.213
ΔbpfA/pdgcQ	0.284	0.239	0.285	0.478
ΔcrpΔbpfA/pdgcQ	0.218	0.191	0.202	0.187
Δ1291Δ3328ΔbpfA	0.231	0.166	0.186	0.209
ΔcrpΔ1291Δ3328ΔbpfA	0.186	0.172	0.165	0.196
ΔbpfAO1291O3328	0.218	0.192	0.198	0.255
ΔcrpΔbpfAO1291O3328	0.354	0.415	0.387	0.478
Δ1291Δ3328ΔbpfA/pdgcQ	0.214	0.175	0.198	0.222
ΔcrpΔ1291Δ3328ΔbpfA/pdgcQ	0.159	0.148	0.151	0.176
Biofilm detection at OD570

## Sheet: Fig.5b
Sample time	30 h
c-di-GMP detection at OD450 by Cayman cyclic di-GMP ELISA Kit mentioned in methods section
							DILUTION FACTOR
							Needed for proper calculations, use 5 for undiluted samples
LAYOUT	1	2	3	4	5	6
A	Blank	Std01	Std01	5	5	5
B	Blank	Std02	Std02	5	5	5
C	NSB	Std03	Std03	5	5	5
D	NSB	Std04	Std04	5	5	5
E	Bo	Std05	Std05	5	5	5
F	Bo	Std06	Std06	5	5	5
G	Bo	Std07	Std07	5	5	5
H	TA	Std08	Std08	5	5	5
				5	5	5
				5	5	5
RAW DATA	1	2	3	Repeat 1	Repeat 2	Repeat 3	Strains
A	0.041	0.063	0.063	0.158	0.153	0.156	WT
B	0.041	0.111	0.104	0.16	0.161	0.157	Δcrp
C	0.043	0.194	0.196	0.082	0.08	0.084	WT/pdgcQ
D	0.043	0.3	0.295	0.071	0.074	0.073	Δcrp/pdgcQ
E	0.773	0.425	0.422	0.226	0.226	0.212	Δ1291Δ3328
F	0.682	0.573	0.516	0.201	0.204	0.2	ΔcrpΔ1291Δ3328
G	0.739	0.526	0.672	0.125	0.128	0.122	O1291O3328
H	1.052	0.643	0.535	0.105	0.103	0.104	ΔcrpO1291O3328
				0.078	0.079	0.084	Δ1291Δ3328/pdgcQ
				0.072	0.077	0.075	ΔcrpΔ1291Δ3328/pdgcQ
Protein concetraion tested at OD595 by BioRad Quick Start Bradford 1×dye reagent mentioned in methods section
Strains	Repeat 1	Repeat 2	Repeat 3
WT	0.206	0.202	0.21
Δcrp	0.244	0.243	0.248
WT/pdgcQ	0.161	0.164	0.156
Δcrp/pdgcQ	0.24	0.245	0.245
Δ1291Δ3328	0.228	0.23	0.235
ΔcrpΔ1291Δ3328	0.301	0.293	0.294
O1291O3328	0.153	0.151	0.152
ΔcrpO1291O3328	0.244	0.243	0.24
Δ1291Δ3328/pdgcQ	0.203	0.195	0.2
ΔcrpΔ1291Δ3328/pdgcQ	0.247	0.248	0.246
Control	0.033
Needed for proper calculations, use 10 for undiluted samples

## Sheet: Fig.5c
	3% concentration gel
	5% separation gel
	Monoclonal ANTI-FLAG M2 antibody produced in mouse, Sigma-Aldrich, USA	Cat#F1804; RRID: AB_262044
	Goat anti-mouse IgG, HRP conjugated, CWBio, China	Cat#CW0102; RRID: AB_2736997

## Sheet: Fig.5d
	5% concentration gel
	12% separation gel
	Monoclonal ANTI-FLAG M2 antibody produced in mouse, Sigma-Aldrich, USA	Cat#F1804; RRID: AB_262044
	Anti HA-tag mouse monoclonal antibody, CWBio, China	Cat#CW0092; RRID: AB_28929809
	Goat anti-mouse IgG-Fc secondary antibody (HRP), SinoBiological, China	Cat#SSA006; RRID: AB_2892807

## Sheet: Fig.5e
	5% concentration gel
	12% separation gel
	Monoclonal ANTI-FLAG M2 antibody produced in mouse, Sigma-Aldrich, USA	Cat#F1804; RRID: AB_262044
	Anti His-tag mouse monoclonal antibody, CWBio, China	Cat#CW0286; RRID: AB_2736993
	Goat anti-mouse IgG-Fc secondary antibody (HRP), SinoBiological, China	Cat#SSA006; RRID: AB_2892807

## Sheet: Fig.5f
	5% concentration gel
	12% separation gel
	Anti GST-tag mouse monoclonal antibody, CWBio, China	Cat#CW0084; RRID: AB_2892808
	Anti His-tag mouse monoclonal antibody, CWBio, China	Cat#CW0286; RRID: AB_2736993
	Goat anti-mouse IgG, HRP conjugated, CWBio, China	Cat#CW0102; RRID: AB_2736997

## Sheet: Fig.5g
NanoTemper Technologies	NanoTemper Technologies
MO.Affinity Analysis v2.3	MO.Affinity Analysis v2.3
Origin of exported data	Origin of exported data
Project Title:
Comment:
Project File Path:
Analysis-Set Name:	Analysis-Set #1
Exported from:	MST Traces
Exported on:	2021-06-12 15:53:26
Analysis Settings	Analysis Settings
Type of Analysis:	MST
Evaluation strategy:	Manual
Cold Region Start:	-1
Cold Region End:	0
Hot Region Start:	19
Hot Region End:	20
Sample Information	Sample Information		Sample Information	Sample Information		Sample Information	Sample Information		Sample Information	Sample Information		Sample Information	Sample Information		Sample Information	Sample Information		Sample Information	Sample Information		Sample Information	Sample Information		Sample Information	Sample Information		Sample Information	Sample Information		Sample Information	Sample Information		Sample Information	Sample Information		Sample Information	Sample Information		Sample Information	Sample Information		Sample Information	Sample Information		Sample Information	Sample Information		Sample Information	Sample Information
Merge-Set Name:	Experiment 4 (#04)		Merge-Set Name:	Experiment 4 (#04)		Merge-Set Name:	Experiment 4 (#04)		Merge-Set Name:	Experiment 4 (#04)		Merge-Set Name:	Experiment 4 (#04)		Merge-Set Name:	Experiment 4 (#04)		Merge-Set Name:	Experiment 4 (#04)		Merge-Set Name:	Experiment 4 (#04)		Merge-Set Name:	Experiment 4 (#04)		Merge-Set Name:	Experiment 4 (#04)		Merge-Set Name:	Experiment 4 (#04)		Merge-Set Name:	Experiment 4 (#04)		Merge-Set Name:	Experiment 4 (#04)		Merge-Set Name:	Experiment 4 (#04)		Merge-Set Name:	Experiment 4 (#04)		Merge-Set Name:	Experiment 4 (#04)		Merge-Set Name:	Experiment 4 (#04)
Run Name:	Experiment 4 (#04)		Run Name:	Experiment 4 (#04)		Run Name:	Experiment 4 (#04)		Run Name:	Experiment 4 (#04)		Run Name:	Experiment 4 (#04)		Run Name:	Experiment 4 (#04)		Run Name:	Experiment 4 (#04)		Run Name:	Experiment 4 (#04)		Run Name:	Experiment 4 (#04)		Run Name:	Experiment 4 (#04)		Run Name:	Experiment 4 (#04)		Run Name:	Experiment 4 (#04)		Run Name:	Experiment 4 (#04)		Run Name:	Experiment 4 (#04)		Run Name:	Experiment 4 (#04)		Run Name:	Experiment 5 (#05)		Run Name:	Experiment 5 (#05)
Date of Measurement:	2021-06-12 11:50:56		Date of Measurement:	2021-06-12 11:51:36		Date of Measurement:	2021-06-12 11:52:17		Date of Measurement:	2021-06-12 11:52:57		Date of Measurement:	2021-06-12 11:53:38		Date of Measurement:	2021-06-12 11:54:18		Date of Measurement:	2021-06-12 11:54:59		Date of Measurement:	2021-06-12 11:55:39		Date of Measurement:	2021-06-12 11:56:19		Date of Measurement:	2021-06-12 11:57:00		Date of Measurement:	2021-06-12 11:57:41		Date of Measurement:	2021-06-12 11:58:21		Date of Measurement:	2021-06-12 11:59:02		Date of Measurement:	2021-06-12 11:59:42		Date of Measurement:	2021-06-12 12:00:22		Date of Measurement:	2021-06-12 12:17:28		Date of Measurement:	2021-06-12 12:18:09
Capillary Type:	Monolith NT.115 Capillary		Capillary Type:	Monolith NT.115 Capillary		Capillary Type:	Monolith NT.115 Capillary		Capillary Type:	Monolith NT.115 Capillary		Capillary Type:	Monolith NT.115 Capillary		Capillary Type:	Monolith NT.115 Capillary		Capillary Type:	Monolith NT.115 Capillary		Capillary Type:	Monolith NT.115 Capillary		Capillary Type:	Monolith NT.115 Capillary		Capillary Type:	Monolith NT.115 Capillary		Capillary Type:	Monolith NT.115 Capillary		Capillary Type:	Monolith NT.115 Capillary		Capillary Type:	Monolith NT.115 Capillary		Capillary Type:	Monolith NT.115 Capillary		Capillary Type:	Monolith NT.115 Capillary		Capillary Type:	Monolith NT.115 Capillary		Capillary Type:	Monolith NT.115 Capillary
Capillary Position:	2		Capillary Position:	3		Capillary Position:	4		Capillary Position:	5		Capillary Position:	6		Capillary Position:	7		Capillary Position:	8		Capillary Position:	9		Capillary Position:	10		Capillary Position:	11		Capillary Position:	12		Capillary Position:	13		Capillary Position:	14		Capillary Position:	15		Capillary Position:	16		Capillary Position:	2		Capillary Position:	3
Ligand:	bpfd		Ligand:	bpfd		Ligand:	bpfd		Ligand:	bpfd		Ligand:	bpfd		Ligand:	bpfd		Ligand:	bpfd		Ligand:	bpfd		Ligand:	bpfd		Ligand:	bpfd		Ligand:	bpfd		Ligand:	bpfd		Ligand:	bpfd		Ligand:	bpfd		Ligand:	bpfd		Ligand:	bpfd		Ligand:	bpfd
Ligand Concentration:	4.475e-05		Ligand Concentration:	2.2375e-05		Ligand Concentration:	1.11875e-05		Ligand Concentration:	5.59375e-06		Ligand Concentration:	2.79687e-06		Ligand Concentration:	1.39844e-06		Ligand Concentration:	6.99219e-07		Ligand Concentration:	3.49609e-07		Ligand Concentration:	1.74805e-07		Ligand Concentration:	8.74023e-08		Ligand Concentration:	4.37012e-08		Ligand Concentration:	2.18506e-08		Ligand Concentration:	1.09253e-08		Ligand Concentration:	5.46265e-09		Ligand Concentration:	2.73132e-09		Ligand Concentration:	4.475e-05		Ligand Concentration:	2.2375e-05
Target:	crp		Target:	crp		Target:	crp		Target:	crp		Target:	crp		Target:	crp		Target:	crp		Target:	crp		Target:	crp		Target:	crp		Target:	crp		Target:	crp		Target:	crp		Target:	crp		Target:	crp		Target:	crp		Target:	crp
TargetConcentration:	1e-07		TargetConcentration:	1e-07		TargetConcentration:	1e-07		TargetConcentration:	1e-07		TargetConcentration:	1e-07		TargetConcentration:	1e-07		TargetConcentration:	1e-07		TargetConcentration:	1e-07		TargetConcentration:	1e-07		TargetConcentration:	1e-07		TargetConcentration:	1e-07		TargetConcentration:	1e-07		TargetConcentration:	1e-07		TargetConcentration:	1e-07		TargetConcentration:	1e-07		TargetConcentration:	1e-07		TargetConcentration:	1e-07
Measurement Settings	Measurement Settings		Measurement Settings	Measurement Settings		Measurement Settings	Measurement Settings		Measurement Settings	Measurement Settings		Measurement Settings	Measurement Settings		Measurement Settings	Measurement Settings		Measurement Settings	Measurement Settings		Measurement Settings	Measurement Settings		Measurement Settings	Measurement Settings		Measurement Settings	Measurement Settings		Measurement Settings	Measurement Settings		Measurement Settings	Measurement Settings		Measurement Settings	Measurement Settings		Measurement Settings	Measurement Settings		Measurement Settings	Measurement Settings		Measurement Settings	Measurement Settings		Measurement Settings	Measurement Settings
MST-Power:	Medium		MST-Power:	Medium		MST-Power:	Medium		MST-Power:	Medium		MST-Power:	Medium		MST-Power:	Medium		MST-Power:	Medium		MST-Power:	Medium		MST-Power:	Medium		MST-Power:	Medium		MST-Power:	Medium		MST-Power:	Medium		MST-Power:	Medium		MST-Power:	Medium		MST-Power:	Medium		MST-Power:	Medium		MST-Power:	Medium
Excitation-Power:	10		Excitation-Power:	10		Excitation-Power:	10		Excitation-Power:	10		Excitation-Power:	10		Excitation-Power:	10		Excitation-Power:	10		Excitation-Power:	10		Excitation-Power:	10		Excitation-Power:	10		Excitation-Power:	10		Excitation-Power:	10		Excitation-Power:	10		Excitation-Power:	10		Excitation-Power:	10		Excitation-Power:	10		Excitation-Power:	10
Excitation type:	Nano - RED		Excitation type:	Nano - RED		Excitation type:	Nano - RED		Excitation type:	Nano - RED		Excitation type:	Nano - RED		Excitation type:	Nano - RED		Excitation type:	Nano - RED		Excitation type:	Nano - RED		Excitation type:	Nano - RED		Excitation type:	Nano - RED		Excitation type:	Nano - RED		Excitation type:	Nano - RED		Excitation type:	Nano - RED		Excitation type:	Nano - RED		Excitation type:	Nano - RED		Excitation type:	Nano - RED		Excitation type:	Nano - RED
Thermostat Setpoint:	(disabled)		Thermostat Setpoint:	(disabled)		Thermostat Setpoint:	(disabled)		Thermostat Setpoint:	(disabled)		Thermostat Setpoint:	(disabled)		Thermostat Setpoint:	(disabled)		Thermostat Setpoint:	(disabled)		Thermostat Setpoint:	(disabled)		Thermostat Setpoint:	(disabled)		Thermostat Setpoint:	(disabled)		Thermostat Setpoint:	(disabled)		Thermostat Setpoint:	(disabled)		Thermostat Setpoint:	(disabled)		Thermostat Setpoint:	(disabled)		Thermostat Setpoint:	(disabled)		Thermostat Setpoint:	(disabled)		Thermostat Setpoint:	(disabled)
Included	Included		Included	Included		Included	Included		Included	Included		Included	Included		Included	Included		Included	Included		Included	Included		Included	Included		Included	Included		Included	Included		Included	Included		Included	Included		Included	Included		Included	Included		Included	Included		Included	Included
Time [s]	Normalized Fluorescence [-]		Time [s]	Normalized Fluorescence [-]		Time [s]	Normalized Fluorescence [-]		Time [s]	Normalized Fluorescence [-]		Time [s]	Normalized Fluorescence [-]		Time [s]	Normalized Fluorescence [-]		Time [s]	Normalized Fluorescence [-]		Time [s]	Normalized Fluorescence [-]		Time [s]	Normalized Fluorescence [-]		Time [s]	Normalized Fluorescence [-]		Time [s]	Normalized Fluorescence [-]		Time [s]	Normalized Fluorescence [-]		Time [s]	Normalized Fluorescence [-]		Time [s]	Normalized Fluorescence [-]		Time [s]	Normalized Fluorescence [-]		Time [s]	Normalized Fluorescence [-]		Time [s]	Normalized Fluorescence [-]
-3.57675	0.999186		-3.57675	1.00029		-3.57675	0.999559		-3.57675	0.999104		-3.57675	0.999285		-3.57675	0.998869		-3.57675	1.00009		-3.57675	0.999304		-3.57675	1.00023		-3.57675	1.00004		-3.57675	0.9993		-3.57675	0.999519		-3.57675	1.00038		-3.57675	1.00044		-3.57675	0.999707		-3.57675	0.999342		-3.57675	1.00026
-3.50223	0.998935		-3.50223	0.999862		-3.50223	1.00024		-3.50223	1.00013		-3.50223	0.999057		-3.50223	0.999703		-3.50223	1.00098		-3.50223	1.00033		-3.50223	0.999908		-3.50223	1.00013		-3.50223	1.00016		-3.50223	0.999211		-3.50223	1.00033		-3.50223	1.0005		-3.50223	0.99915		-3.50223	0.999893		-3.50223	0.999988
-3.42772	1.00037		-3.42772	0.999549		-3.42772	1.0006		-3.42772	0.999654		-3.42772	0.999345		-3.42772	1		-3.42772	1.00117		-3.42772	0.999952		-3.42772	0.999644		-3.42772	0.999342		-3.42772	0.999921		-3.42772	0.999433		-3.42772	1.00084		-3.42772	1.0002		-3.42772	0.999818		-3.42772	0.99909		-3.42772	1.00064
-3.3532	0.999949		-3.3532	0.999736		-3.3532	1.00013		-3.3532	0.999935		-3.3532	0.998471		-3.3532	0.999344		-3.3532	0.999869		-3.3532	0.999814		-3.3532	0.999793		-3.3532	0.999893		-3.3532	0.999185		-3.3532	0.999705		-3.3532	1.00015		-3.3532	1.00034		-3.3532	1.00048		-3.3532	0.999868		-3.3532	0.999791
-3.27869	1.00025		-3.27869	1.00017		-3.27869	0.999876		-3.27869	0.99982		-3.27869	1.00015		-3.27869	0.999736		-3.27869	1		-3.27869	0.9996		-3.27869	1.00019		-3.27869	0.999472		-3.27869	1.00068		-3.27869	0.999864		-3.27869	1.00069		-3.27869	0.99994		-3.27869	1.00073		-3.27869	0.999783		-3.27869	1.0001
-3.20417	0.999677		-3.20417	0.999607		-3.20417	1.00043		-3.20417	1.00076		-3.20417	0.999995		-3.20417	1.0002		-3.20417	0.999237		-3.20417	0.998874		-3.20417	1.00043		-3.20417	1.00013		-3.20417	1.00025		-3.20417	1.00038		-3.20417	1.00088		-3.20417	1.00065		-3.20417	1.00028		-3.20417	1.00032		-3.20417	1.00017
-3.12966	1.00021		-3.12966	0.999844		-3.12966	1.00045		-3.12966	0.999548		-3.12966	1.00065		-3.12966	1.00075		-3.12966	0.999789		-3.12966	0.999914		-3.12966	1.00034		-3.12966	0.998966		-3.12966	0.999264		-3.12966	1.00019		-3.12966	1.00082		-3.12966	1.00022		-3.12966	0.999909		-3.12966	1.00079		-3.12966	0.999819
-3.05514	1.00002		-3.05514	0.999875		-3.05514	1.00023		-3.05514	1.00087		-3.05514	0.999751		-3.05514	0.999955		-3.05514	1.00094		-3.05514	0.999474		-3.05514	0.99965		-3.05514	0.999861		-3.05514	1.00034		-3.05514	1.00012		-3.05514	0.999037		-3.05514	1.00028		-3.05514	0.999989		-3.05514	1.0006		-3.05514	0.999621
-2.98062	1.00016		-2.98062	0.999548		-2.98062	1.00014		-2.98062	0.999981		-2.98062	1.00029		-2.98062	1.00045		-2.98062	1.00009		-2.98062	0.999553		-2.98062	0.999471		-2.98062	1.00004		-2.98062	1.00009		-2.98062	0.999764		-2.98062	0.999204		-2.98062	1.00078		-2.98062	0.999923		-2.98062	1.00045		-2.98062	0.999102
-2.90611	0.999302		-2.90611	0.99982		-2.90611	1.00099		-2.90611	1.00024		-2.90611	0.999789		-2.90611	0.999757		-2.90611	0.99943		-2.90611	1.00071		-2.90611	1.00034		-2.90611	0.999318		-2.90611	1.00029		-2.90611	0.999929		-2.90611	1.00047		-2.90611	1.00013		-2.90611	1.00041		-2.90611	1.00062		-2.90611	1.0004
-2.83159	0.999803		-2.83159	1.00055		-2.83159	1.00031		-2.83159	0.999858		-2.83159	1.0003		-2.83159	1.00056		-2.83159	0.999882		-2.83159	0.999706		-2.83159	1.00051		-2.83159	1.00015		-2.83159	0.999324		-2.83159	1.00045		-2.83159	1.0006		-2.83159	0.999586		-2.83159	0.999852		-2.83159	0.999971		-2.83159	1.00018
-2.75708	1.00053		-2.75708	1.00026		-2.75708	0.999284		-2.75708	0.999327		-2.75708	0.999518		-2.75708	1.00062		-2.75708	1.00028		-2.75708	1.00063		-2.75708	1.00042		-2.75708	0.999659		-2.75708	0.999677		-2.75708	1.00032		-2.75708	0.999193		-2.75708	0.999272		-2.75708	0.999792		-2.75708	0.999617		-2.75708	0.999637
-2.68256	1.00022		-2.68256	1.00013		-2.68256	0.999351		-2.68256	1.0003		-2.68256	1.00021		-2.68256	1.00134		-2.68256	0.998884		-2.68256	1.0001		-2.68256	1.00002		-2.68256	0.999668		-2.68256	1.00026		-2.68256	1.00014		-2.68256	0.999745		-2.68256	0.999882		-2.68256	0.999715		-2.68256	0.999361		-2.68256	1.00035
-2.60805	0.999374		-2.60805	0.999368		-2.60805	0.999556		-2.60805	0.999198		-2.60805	1.00035		-2.60805	1.00038		-2.60805	0.999534		-2.60805	1.00044		-2.60805	0.999972		-2.60805	1.00117		-2.60805	1.00053		-2.60805	1.0004		-2.60805	1.00023		-2.60805	0.999102		-2.60805	1.00063		-2.60805	1.00024		-2.60805	0.999693
-2.53353	0.99968		-2.53353	0.998968		-2.53353	0.99913		-2.53353	1.00007		-2.53353	1.00043		-2.53353	0.999967		-2.53353	0.9991		-2.53353	1.00021		-2.53353	0.999256		-2.53353	0.999383		-2.53353	1.00061		-2.53353	1.00029		-2.53353	1.00016		-2.53353	0.999863		-2.53353	1.00082		-2.53353	1.00025		-2.53353	0.999879
-2.45901	0.999865		-2.45901	0.99978		-2.45901	0.999019		-2.45901	0.999352		-2.45901	1.0002		-2.45901	1.00002		-2.45901	0.999879		-2.45901	1.00003		-2.45901	0.99914		-2.45901	0.999499		-2.45901	1.00042		-2.45901	0.999658		-2.45901	0.998762		-2.45901	0.999659		-2.45901	0.999146		-2.45901	1.00003		-2.45901	1.00011
-2.3845	0.999202		-2.3845	0.999992		-2.3845	0.999321		-2.3845	0.998811		-2.3845	1.00023		-2.3845	0.999988		-2.3845	0.999656		-2.3845	0.999567		-2.3845	1.00035		-2.3845	1.00012		-2.3845	0.99995		-2.3845	0.999775		-2.3845	0.998796		-2.3845	0.998825		-2.3845	0.999611		-2.3845	0.999538		-2.3845	1.00015
-2.30998	0.999018		-2.30998	0.999958		-2.30998	0.999602		-2.30998	0.999135		-2.30998	1.00026		-2.30998	1.00065		-2.30998	0.998621		-2.30998	0.999551		-2.30998	0.999144		-2.30998	0.999088		-2.30998	0.999237		-2.30998	1.00045		-2.30998	0.999814		-2.30998	0.999081		-2.30998	0.998838		-2.30998	0.999314		-2.30998	1.00035
-2.23547	0.999467		-2.23547	1.00058		-2.23547	0.999247		-2.23547	0.999056		-2.23547	0.999867		-2.23547	0.999912		-2.23547	0.999789		-2.23547	1.00044		-2.23547	0.999747		-2.23547	1.0003		-2.23547	0.998909		-2.23547	0.999959		-2.23547	0.999472		-2.23547	1.00007		-2.23547	1.00003		-2.23547	0.999352		-2.23547	1.00015
-2.16095	0.999371		-2.16095	0.999842		-2.16095	0.99945		-2.16095	0.999086		-2.16095	0.999481		-2.16095	1.00008		-2.16095	0.999109		-2.16095	0.999845		-2.16095	0.999945		-2.16095	0.999954		-2.16095	0.999436		-2.16095	0.999882		-2.16095	1.00052		-2.16095	0.999583		-2.16095	0.999679		-2.16095	0.999235		-2.16095	1.00031
-2.08644	1.00042		-2.08644	0.999982		-2.08644	0.999456		-2.08644	0.99936		-2.08644	0.999534		-2.08644	0.99892		-2.08644	0.999657		-2.08644	0.999412		-2.08644	0.999939		-2.08644	0.999572		-2.08644	0.999524		-2.08644	1.00086		-2.08644	0.998508		-2.08644	0.999811		-2.08644	0.999748		-2.08644	0.999534		-2.08644	1.00008
-2.01192	1.00029		-2.01192	1.00017		-2.01192	0.998772		-2.01192	0.999504		-2.01192	1.00057		-2.01192	0.999458		-2.01192	0.999367		-2.01192	1.00006		-2.01192	1.00018		-2.01192	0.999165		-2.01192	1.00005		-2.01192	0.999911		-2.01192	0.999506		-2.01192	0.999873		-2.01192	0.999623		-2.01192	1.00067		-2.01192	1.00016
-1.93741	0.999467		-1.93741	1.00013		-1.93741	0.999694		-1.93741	0.99914		-1.93741	0.999615		-1.93741	0.999985		-1.93741	0.99842		-1.93741	1.00006		-1.93741	1.00043		-1.93741	0.999824		-1.93741	0.999886		-1.93741	1.0008		-1.93741	1.00011		-1.93741	1.00031		-1.93741	1.00067		-1.93741	0.999348		-1.93741	1.00014
-1.86289	1.00037		-1.86289	0.999546		-1.86289	0.999509		-1.86289	0.99904		-1.86289	1.00008		-1.86289	0.999573		-1.86289	0.999379		-1.86289	1.00004		-1.86289	0.999923		-1.86289	0.999173		-1.86289	1.00045		-1.86289	0.999958		-1.86289	0.999295		-1.86289	1.00101		-1.86289	0.99902		-1.86289	1.00024		-1.86289	1.00039
-1.78837	0.999325		-1.78837	0.999294		-1.78837	0.998951		-1.78837	0.999896		-1.78837	0.999485		-1.78837	0.999245		-1.78837	0.99961		-1.78837	0.999985		-1.78837	1.00072		-1.78837	0.999478		-1.78837	0.999523		-1.78837	1.00003		-1.78837	0.99944		-1.78837	1.00005		-1.78837	1.00009		-1.78837	0.999116		-1.78837	1.0001
-1.71386	0.999847		-1.71386	1.00134		-1.71386	0.999154		-1.71386	0.99957		-1.71386	0.99956		-1.71386	0.999612		-1.71386	0.998926		-1.71386	0.999924		-1.71386	1.0001		-1.71386	0.999067		-1.71386	1.00008		-1.71386	1.00088		-1.71386	0.999894		-1.71386	1.00027		-1.71386	1.00064		-1.71386	0.999595		-1.71386	0.999306
-1.63934	0.999633		-1.63934	1.0003		-1.63934	0.9997		-1.63934	0.999884		-1.63934	0.999342		-1.63934	1.00026		-1.63934	0.998868		-1.63934	0.998624		-1.63934	1.00101		-1.63934	0.999625		-1.63934	0.99934		-1.63934	1.00024		-1.63934	1.00056		-1.63934	1.00025		-1.63934	0.999862		-1.63934	1.00022		-1.63934	0.999324
-1.56483	0.999334		-1.56483	1.00064		-1.56483	0.999681		-1.56483	1.00007		-1.56483	0.999261		-1.56483	0.999303		-1.56483	0.999683		-1.56483	0.999714		-1.56483	1.00027		-1.56483	0.999698		-1.56483	0.999958		-1.56483	1.00009		-1.56483	0.999253		-1.56483	0.999482		-1.56483	1.0002		-1.56483	1.00027		-1.56483	0.999696
-1.49031	0.999333		-1.49031	1.00012		-1.49031	0.998438		-1.49031	0.999575		-1.49031	0.99928		-1.49031	0.9997		-1.49031	0.999703		-1.49031	0.998809		-1.49031	0.999554		-1.49031	1.00028		-1.49031	0.999616		-1.49031	1.00026		-1.49031	0.999701		-1.49031	1.00024		-1.49031	1.00027		-1.49031	1.00033		-1.49031	0.999051
-1.4158	0.999013		-1.4158	1.00001		-1.4158	0.99983		-1.4158	0.999136		-1.4158	0.998533		-1.4158	0.99978		-1.4158	0.99897		-1.4158	0.999034		-1.4158	1.00069		-1.4158	0.999397		-1.4158	0.999698		-1.4158	1.0008		-1.4158	1.00007		-1.4158	1.00022		-1.4158	0.999545		-1.4158	1.00024		-1.4158	0.999641
-1.34128	0.999161		-1.34128	1.00017		-1.34128	0.999037		-1.34128	0.999985		-1.34128	0.999374		-1.34128	1.00138		-1.34128	0.999519		-1.34128	0.999624		-1.34128	0.999441		-1.34128	0.999102		-1.34128	0.999775		-1.34128	1.00104		-1.34128	0.999502		-1.34128	1.00044		-1.34128	0.999448		-1.34128	1.00056		-1.34128	0.999592
-1.26677	0.999302		-1.26677	1.0004		-1.26677	0.998531		-1.26677	0.998831		-1.26677	0.998187		-1.26677	1.0008		-1.26677	0.999371		-1.26677	0.99953		-1.26677	0.999994		-1.26677	1.00039		-1.26677	0.999416		-1.26677	1.00083		-1.26677	1.00001		-1.26677	1.0003		-1.26677	1.00024		-1.26677	0.999705		-1.26677	0.999511
-1.19225	0.999951		-1.19225	0.999747		-1.19225	0.998967		-1.19225	1.00017		-1.19225	0.998708		-1.19225	1.00113		-1.19225	0.999571		-1.19225	0.999504		-1.19225	0.999725		-1.19225	0.999602		-1.19225	1.0001		-1.19225	1.00046		-1.19225	1.00003		-1.19225	1.00021		-1.19225	1.00001		-1.19225	1.0002		-1.19225	0.99945
-1.11773	1.00031		-1.11773	1.00026		-1.11773	0.999285		-1.11773	0.999782		-1.11773	0.99826		-1.11773	0.999726		-1.11773	0.999025		-1.11773	0.999845		-1.11773	1.00014		-1.11773	0.998676		-1.11773	0.999622		-1.11773	0.999439		-1.11773	0.999959		-1.11773	1.00011		-1.11773	0.999742		-1.11773	1.0004		-1.11773	0.999358
-1.04322	0.999998		-1.04322	1.00059		-1.04322	0.999849		-1.04322	0.998595		-1.04322	0.998219		-1.04322	0.999167		-1.04322	0.999243		-1.04322	0.998762		-1.04322	0.999284		-1.04322	0.999019		-1.04322	0.999632		-1.04322	0.99971		-1.04322	0.999624		-1.04322	0.999864		-1.04322	0.999345		-1.04322	0.999395		-1.04322	0.999012
-0.968703	0.999891		-0.968703	0.99962		-0.968703	0.999779		-0.968703	0.998927		-0.968703	0.99884		-0.968703	0.998955		-0.968703	0.998969		-0.968703	0.999577		-0.968703	0.999714		-0.968703	0.999248		-0.968703	1.00036		-0.968703	1.00014		-0.968703	0.999612		-0.968703	0.999968		-0.968703	0.999884		-0.968703	0.99912		-0.968703	0.999702
-0.894187	1.00052		-0.894187	1.00028		-0.894187	0.999804		-0.894187	0.999019		-0.894187	0.998481		-0.894187	0.999784		-0.894187	1.00033		-0.894187	0.999396		-0.894187	0.999944		-0.894187	0.998557		-0.894187	0.999526		-0.894187	1.00059		-0.894187	0.999733		-0.894187	1.00091		-0.894187	0.999963		-0.894187	0.999633		-0.894187	0.999629
-0.819672	1.00044		-0.819672	1.00047		-0.819672	0.998988		-0.819672	0.998747		-0.819672	0.998251		-0.819672	0.999981		-0.819672	0.999697		-0.819672	0.999773		-0.819672	1.00023		-0.819672	0.999405		-0.819672	0.999788		-0.819672	1.00071		-0.819672	0.999778		-0.819672	0.999623		-0.819672	0.99918		-0.819672	0.999894		-0.819672	0.999548
-0.745156	0.998724		-0.745156	0.99934		-0.745156	0.999638		-0.745156	0.999342		-0.745156	0.998662		-0.745156	0.999918		-0.745156	0.999384		-0.745156	0.999672		-0.745156	1.00059		-0.745156	0.999202		-0.745156	0.999158		-0.745156	0.998587		-0.745156	1.00112		-0.745156	1.00107		-0.745156	0.999454		-0.745156	1.00012		-0.745156	1.00037
-0.67064	0.99934		-0.67064	1.00026		-0.67064	0.999194		-0.67064	0.998504		-0.67064	0.999081		-0.67064	0.999347		-0.67064	0.999411		-0.67064	0.9994		-0.67064	1.00064		-0.67064	0.999731		-0.67064	0.998931		-0.67064	0.999819		-0.67064	1.00013		-0.67064	0.999423		-0.67064	0.99977		-0.67064	0.999943		-0.67064	0.999472
-0.596125	0.998876		-0.596125	1.00003		-0.596125	0.999769		-0.596125	0.998775		-0.596125	0.998654		-0.596125	0.999537		-0.596125	0.999651		-0.596125	1.00018		-0.596125	0.999987		-0.596125	0.999779		-0.596125	1.00011		-0.596125	0.999721		-0.596125	1.00039		-0.596125	1.00058		-0.596125	0.998811		-0.596125	0.999146		-0.596125	0.999847
-0.521609	0.998707		-0.521609	0.998983		-0.521609	0.998774		-0.521609	0.999358		-0.521609	0.998627		-0.521609	1.00043		-0.521609	0.999603		-0.521609	0.999581		-0.521609	1.00009		-0.521609	0.999406		-0.521609	0.999588		-0.521609	0.999691		-0.521609	1.00009		-0.521609	1.0002		-0.521609	0.998655		-0.521609	0.99895		-0.521609	1.00068
-0.447094	0.999138		-0.447094	0.999664		-0.447094	0.99968		-0.447094	0.999135		-0.447094	0.998626		-0.447094	0.999996		-0.447094	0.998643		-0.447094	1.00035		-0.447094	0.999521		-0.447094	0.999598		-0.447094	1.00002		-0.447094	1.00052		-0.447094	1.0006		-0.447094	0.999592		-0.447094	1.00063		-0.447094	0.998977		-0.447094	0.999819
-0.372578	0.99902		-0.372578	1.00009		-0.372578	0.999679		-0.372578	0.998621		-0.372578	0.999531		-0.372578	1.00012		-0.372578	0.999007		-0.372578	0.999724		-0.372578	0.999742		-0.372578	0.998976		-0.372578	0.998704		-0.372578	1.00068		-0.372578	1.00065		-0.372578	1.00065		-0.372578	1.00016		-0.372578	0.999661		-0.372578	1.00056
-0.298063	0.998882		-0.298063	0.999767		-0.298063	0.999264		-0.298063	0.99874		-0.298063	0.999268		-0.298063	1.00046		-0.298063	0.99973		-0.298063	0.999037		-0.298063	0.999963		-0.298063	0.999825		-0.298063	0.999933		-0.298063	0.999099		-0.298063	0.999866		-0.298063	0.999184		-0.298063	1.001		-0.298063	0.999398		-0.298063	0.999708
-0.223547	0.999145		-0.223547	0.999262		-0.223547	0.999147		-0.223547	0.999427		-0.223547	0.99987		-0.223547	0.999831		-0.223547	0.998974		-0.223547	0.999178		-0.223547	1.00006		-0.223547	0.997971		-0.223547	1.0003		-0.223547	0.999737		-0.223547	0.999748		-0.223547	1.0005		-0.223547	0.999309		-0.223547	1.00015		-0.223547	1.00009
-0.149031	0.999624		-0.149031	0.999163		-0.149031	0.99923		-0.149031	0.998969		-0.149031	0.998881		-0.149031	1.00033		-0.149031	0.998906		-0.149031	0.998618		-0.149031	0.999697		-0.149031	0.998837		-0.149031	0.998791		-0.149031	1.00073		-0.149031	0.999907		-0.149031	1.00081		-0.149031	0.999851		-0.149031	1.00002		-0.149031	1.0002
-0.0745156	0.998737		-0.0745156	0.999378		-0.0745156	0.999344		-0.0745156	0.998796		-0.0745156	0.999793		-0.0745156	0.999803		-0.0745156	0.999267		-0.0745156	0.998735		-0.0745156	1.00066		-0.0745156	0.99826		-0.0745156	0.999375		-0.0745156	1.00017		-0.0745156	1.00026		-0.0745156	1.00025		-0.0745156	1.00085		-0.0745156	0.999976		-0.0745156	1.00021
0	0.997934		0	0.999846		0	0.99893		0	0.998502		0	0.999395		0	0.999885		0	0.999151		0	0.999229		0	0.999526		0	0.998485		0	0.999775		0	1.00006		0	0.99893		0	0.999688		0	0.998789		0	0.999383		0	0.999948
0.0745156	0.983975		0.0745156	0.98503		0.0745156	0.984589		0.0745156	0.984815		0.0745156	0.985437		0.0745156	0.986457		0.0745156	0.984779		0.0745156	0.985495		0.0745156	0.986903		0.0745156	0.985457		0.0745156	0.986576		0.0745156	0.989748		0.0745156	0.986464		0.0745156	0.986822		0.0745156	0.986464		0.0745156	0.983778		0.0745156	0.984379
0.149031	0.975183		0.149031	0.975801		0.149031	0.976297		0.149031	0.97654		0.149031	0.976846		0.149031	0.977575		0.149031	0.976309		0.149031	0.976952		0.149031	0.978754		0.149031	0.976583		0.149031	0.97837		0.149031	0.979784		0.149031	0.978048		0.149031	0.978415		0.149031	0.977706		0.149031	0.974474		0.149031	0.975846
0.223547	0.968902		0.223547	0.970889		0.223547	0.970995		0.223547	0.971558		0.223547	0.970712		0.223547	0.971216		0.223547	0.97035		0.223547	0.971484		0.223547	0.972134		0.223547	0.97115		0.223547	0.972369		0.223547	0.973385		0.223547	0.972529		0.223547	0.972631		0.223547	0.97146		0.223547	0.968287		0.223547	0.970196
0.298062	0.964439		0.298062	0.965894		0.298062	0.966851		0.298062	0.966463		0.298062	0.967315		0.298062	0.967231		0.298062	0.966544		0.298062	0.966944		0.298062	0.966685		0.298062	0.96703		0.298062	0.968431		0.298062	0.967215		0.298062	0.967821		0.298062	0.967302		0.298062	0.967156		0.298062	0.964687		0.298062	0.966569
0.372578	0.961386		0.372578	0.962044		0.372578	0.963806		0.372578	0.962942		0.372578	0.963376		0.372578	0.962819		0.372578	0.962364		0.372578	0.962986		0.372578	0.96317		0.372578	0.962641		0.372578	0.962319		0.372578	0.964328		0.372578	0.964105		0.372578	0.963599		0.372578	0.963131		0.372578	0.961048		0.372578	0.96293
0.447093	0.958716		0.447093	0.959373		0.447093	0.960443		0.447093	0.959581		0.447093	0.959724		0.447093	0.959787		0.447093	0.958089		0.447093	0.958966		0.447093	0.959391		0.447093	0.959435		0.447093	0.959373		0.447093	0.961005		0.447093	0.961101		0.447093	0.960164		0.447093	0.959943		0.447093	0.957001		0.447093	0.958638
0.521609	0.955146		0.521609	0.955688		0.521609	0.957078		0.521609	0.957126		0.521609	0.95628		0.521609	0.95762		0.521609	0.955882		0.521609	0.955887		0.521609	0.956797		0.521609	0.956909		0.521609	0.957351		0.521609	0.958549		0.521609	0.956926		0.521609	0.957103		0.521609	0.957316		0.521609	0.954664		0.521609	0.956374
0.596125	0.952809		0.596125	0.953449		0.596125	0.955107		0.596125	0.95432		0.596125	0.953922		0.596125	0.954276		0.596125	0.952556		0.596125	0.953506		0.596125	0.953684		0.596125	0.953492		0.596125	0.954554		0.596125	0.954687		0.596125	0.954851		0.596125	0.954867		0.596125	0.954441		0.596125	0.951905		0.596125	0.953636
0.67064	0.951017		0.67064	0.952668		0.67064	0.952284		0.67064	0.951918		0.67064	0.951749		0.67064	0.95137		0.67064	0.950565		0.67064	0.950957		0.67064	0.950552		0.67064	0.950855		0.67064	0.952218		0.67064	0.952077		0.67064	0.952029		0.67064	0.952311		0.67064	0.951843		0.67064	0.949934		0.67064	0.950866
0.745156	0.947959		0.745156	0.949039		0.745156	0.950602		0.745156	0.949084		0.745156	0.94928		0.745156	0.948581		0.745156	0.947493		0.745156	0.94876		0.745156	0.948825		0.745156	0.94849		0.745156	0.949794		0.745156	0.949622		0.745156	0.948741		0.745156	0.948764		0.745156	0.949787		0.745156	0.948291		0.745156	0.949178
0.819672	0.946709		0.819672	0.947322		0.819672	0.948796		0.819672	0.947427		0.819672	0.946988		0.819672	0.946499		0.819672	0.946237		0.819672	0.946035		0.819672	0.946259		0.819672	0.945719		0.819672	0.947746		0.819672	0.946655		0.819672	0.945912		0.819672	0.946597		0.819672	0.946547		0.819672	0.945462		0.819672	0.946279
0.894187	0.944755		0.894187	0.945681		0.894187	0.947081		0.894187	0.944178		0.894187	0.94433		0.894187	0.944203		0.894187	0.94432		0.894187	0.944279		0.894187	0.944022		0.894187	0.943433		0.894187	0.944636		0.894187	0.945241		0.894187	0.944777		0.894187	0.945255		0.894187	0.943996		0.894187	0.943501		0.894187	0.945209
0.968703	0.943274		0.968703	0.943408		0.968703	0.944358		0.968703	0.944032		0.968703	0.942611		0.968703	0.942794		0.968703	0.942761		0.968703	0.941326		0.968703	0.941466		0.968703	0.941823		0.968703	0.942578		0.968703	0.943123		0.968703	0.94361		0.968703	0.943408		0.968703	0.942808		0.968703	0.941831		0.968703	0.943295
1.04322	0.940508		1.04322	0.941888		1.04322	0.943658		1.04322	0.941812		1.04322	0.941367		1.04322	0.94056		1.04322	0.940915		1.04322	0.93936		1.04322	0.939929		1.04322	0.939852		1.04322	0.940572		1.04322	0.941049		1.04322	0.941273		1.04322	0.940817		1.04322	0.941936		1.04322	0.94108		1.04322	0.941368
1.11773	0.93877		1.11773	0.940121		1.11773	0.941327		1.11773	0.940007		1.11773	0.939282		1.11773	0.938529		1.11773	0.9377		1.11773	0.93763		1.11773	0.937798		1.11773	0.937789		1.11773	0.938515		1.11773	0.938657		1.11773	0.938479		1.11773	0.937589		1.11773	0.939619		1.11773	0.938097		1.11773	0.939243
1.19225	0.937503		1.19225	0.939352		1.19225	0.939742		1.19225	0.939042		1.19225	0.936746		1.19225	0.937146		1.19225	0.935809		1.19225	0.936051		1.19225	0.936041		1.19225	0.935776		1.19225	0.936624		1.19225	0.937204		1.19225	0.937542		1.19225	0.937416		1.19225	0.936964		1.19225	0.93707		1.19225	0.938024
1.26677	0.936178		1.26677	0.937837		1.26677	0.938024		1.26677	0.937177		1.26677	0.935736		1.26677	0.935309		1.26677	0.933809		1.26677	0.934184		1.26677	0.933995		1.26677	0.934324		1.26677	0.935737		1.26677	0.936248		1.26677	0.935645		1.26677	0.934898		1.26677	0.935869		1.26677	0.935501		1.26677	0.936384
1.34128	0.934943		1.34128	0.935422		1.34128	0.936291		1.34128	0.935109		1.34128	0.934191		1.34128	0.932899		1.34128	0.93255		1.34128	0.932547		1.34128	0.932711		1.34128	0.932538		1.34128	0.933141		1.34128	0.934847		1.34128	0.933032		1.34128	0.933266		1.34128	0.93412		1.34128	0.932973		1.34128	0.934915
1.4158	0.933434		1.4158	0.934213		1.4158	0.935837		1.4158	0.934661		1.4158	0.931843		1.4158	0.931922		1.4158	0.93078		1.4158	0.930709		1.4158	0.932036		1.4158	0.929815		1.4158	0.93088		1.4158	0.932124		1.4158	0.930985		1.4158	0.931181		1.4158	0.932722		1.4158	0.931567		1.4158	0.93384
1.49031	0.931692		1.49031	0.932939		1.49031	0.933619		1.49031	0.933066		1.49031	0.930894		1.49031	0.930968		1.49031	0.929927		1.49031	0.928717		1.49031	0.93041		1.49031	0.928669		1.49031	0.92923		1.49031	0.931285		1.49031	0.929653		1.49031	0.929625		1.49031	0.930604		1.49031	0.93027		1.49031	0.931785
1.56483	0.930048		1.56483	0.931673		1.56483	0.931885		1.56483	0.931335		1.56483	0.92972		1.56483	0.929161		1.56483	0.92844		1.56483	0.92761		1.56483	0.928084		1.56483	0.927644		1.56483	0.928313		1.56483	0.929301		1.56483	0.927828		1.56483	0.928268		1.56483	0.929275		1.56483	0.928279		1.56483	0.930014
1.63934	0.928072		1.63934	0.929775		1.63934	0.930615		1.63934	0.929557		1.63934	0.928839		1.63934	0.92761		1.63934	0.927192		1.63934	0.925991		1.63934	0.925516		1.63934	0.926422		1.63934	0.927371		1.63934	0.927168		1.63934	0.927585		1.63934	0.927188		1.63934	0.926934		1.63934	0.927023		1.63934	0.929691
1.71386	0.927582		1.71386	0.928993		1.71386	0.930105		1.71386	0.928416		1.71386	0.926279		1.71386	0.927308		1.71386	0.925427		1.71386	0.924771		1.71386	0.925397		1.71386	0.925767		1.71386	0.925699		1.71386	0.926473		1.71386	0.925499		1.71386	0.925961		1.71386	0.92502		1.71386	0.92593		1.71386	0.928159
1.78837	0.926443		1.78837	0.928474		1.78837	0.928348		1.78837	0.927346		1.78837	0.925246		1.78837	0.925245		1.78837	0.924227		1.78837	0.92334		1.78837	0.923833		1.78837	0.924092		1.78837	0.924108		1.78837	0.924848		1.78837	0.923572		1.78837	0.924328		1.78837	0.925229		1.78837	0.924321		1.78837	0.927128
1.86289	0.926062		1.86289	0.925678		1.86289	0.927021		1.86289	0.927099		1.86289	0.923821		1.86289	0.923066		1.86289	0.922887		1.86289	0.92218		1.86289	0.922192		1.86289	0.921901		1.86289	0.922748		1.86289	0.924549		1.86289	0.921997		1.86289	0.922419		1.86289	0.923213		1.86289	0.923295		1.86289	0.92514
1.93741	0.923727		1.93741	0.925609		1.93741	0.925823		1.93741	0.923692		1.93741	0.922621		1.93741	0.923168		1.93741	0.920903		1.93741	0.921226		1.93741	0.920937		1.93741	0.920613		1.93741	0.920833		1.93741	0.921539		1.93741	0.921155		1.93741	0.922107		1.93741	0.921271		1.93741	0.921837		1.93741	0.924473
2.01192	0.923692		2.01192	0.923623		2.01192	0.924415		2.01192	0.922854		2.01192	0.922139		2.01192	0.92183		2.01192	0.919772		2.01192	0.918696		2.01192	0.919796		2.01192	0.9197		2.01192	0.920122		2.01192	0.920628		2.01192	0.920155		2.01192	0.920556		2.01192	0.920651		2.01192	0.920528		2.01192	0.922839
2.08644	0.921825		2.08644	0.922468		2.08644	0.922763		2.08644	0.921888		2.08644	0.920505		2.08644	0.920624		2.08644	0.918561		2.08644	0.917235		2.08644	0.917455		2.08644	0.917886		2.08644	0.918735		2.08644	0.919432		2.08644	0.918641		2.08644	0.919921		2.08644	0.919474		2.08644	0.919339		2.08644	0.922313
2.16095	0.921191		2.16095	0.92125		2.16095	0.921981		2.16095	0.920871		2.16095	0.919008		2.16095	0.919834		2.16095	0.918038		2.16095	0.916423		2.16095	0.915692		2.16095	0.916851		2.16095	0.917835		2.16095	0.918026		2.16095	0.917577		2.16095	0.917512		2.16095	0.91784		2.16095	0.918334		2.16095	0.920948
2.23547	0.920585		2.23547	0.9203		2.23547	0.921691		2.23547	0.919336		2.23547	0.916911		2.23547	0.918409		2.23547	0.915647		2.23547	0.915291		2.23547	0.915608		2.23547	0.916133		2.23547	0.915604		2.23547	0.916804		2.23547	0.916454		2.23547	0.916981		2.23547	0.916914		2.23547	0.917577		2.23547	0.920455
2.30998	0.918887		2.30998	0.920918		2.30998	0.91984		2.30998	0.918389		2.30998	0.916856		2.30998	0.917073		2.30998	0.915465		2.30998	0.914468		2.30998	0.914002		2.30998	0.914376		2.30998	0.915462		2.30998	0.916362		2.30998	0.915218		2.30998	0.91515		2.30998	0.914959		2.30998	0.916905		2.30998	0.918681
2.3845	0.918364		2.3845	0.919027		2.3845	0.918574		2.3845	0.917117		2.3845	0.916765		2.3845	0.915054		2.3845	0.913869		2.3845	0.913258		2.3845	0.912836		2.3845	0.912819		2.3845	0.913711		2.3845	0.915167		2.3845	0.913994		2.3845	0.91401		2.3845	0.915202		2.3845	0.915051		2.3845	0.91789
2.45901	0.916538		2.45901	0.918226		2.45901	0.918364		2.45901	0.916528		2.45901	0.913977		2.45901	0.914654		2.45901	0.911596		2.45901	0.912818		2.45901	0.911826		2.45901	0.911312		2.45901	0.912997		2.45901	0.913981		2.45901	0.913426		2.45901	0.912972		2.45901	0.91315		2.45901	0.914881		2.45901	0.916506
2.53353	0.915875		2.53353	0.916606		2.53353	0.918297		2.53353	0.915427		2.53353	0.912679		2.53353	0.913399		2.53353	0.910494		2.53353	0.91045		2.53353	0.91116		2.53353	0.910145		2.53353	0.911998		2.53353	0.912449		2.53353	0.910463		2.53353	0.911945		2.53353	0.912645		2.53353	0.914007		2.53353	0.915642
2.60805	0.91444		2.60805	0.915965		2.60805	0.916593		2.60805	0.914946		2.60805	0.912562		2.60805	0.912453		2.60805	0.909129		2.60805	0.910095		2.60805	0.909772		2.60805	0.908878		2.60805	0.909916		2.60805	0.911166		2.60805	0.909961		2.60805	0.909237		2.60805	0.910907		2.60805	0.912741		2.60805	0.915407
2.68256	0.914139		2.68256	0.914681		2.68256	0.916578		2.68256	0.912719		2.68256	0.912127		2.68256	0.910748		2.68256	0.907921		2.68256	0.909257		2.68256	0.908365		2.68256	0.908619		2.68256	0.910177		2.68256	0.910608		2.68256	0.908771		2.68256	0.910222		2.68256	0.910581		2.68256	0.911959		2.68256	0.913723
2.75708	0.913133		2.75708	0.913662		2.75708	0.914297		2.75708	0.913086		2.75708	0.910591		2.75708	0.910066		2.75708	0.907039		2.75708	0.907191		2.75708	0.906516		2.75708	0.907666		2.75708	0.908215		2.75708	0.908688		2.75708	0.907369		2.75708	0.908824		2.75708	0.909202		2.75708	0.911024		2.75708	0.912372
2.83159	0.912308		2.83159	0.913243		2.83159	0.914137		2.83159	0.911478		2.83159	0.909559		2.83159	0.909922		2.83159	0.907512		2.83159	0.906928		2.83159	0.906139		2.83159	0.906727		2.83159	0.907292		2.83159	0.908075		2.83159	0.907077		2.83159	0.906713		2.83159	0.907847		2.83159	0.90981		2.83159	0.91117
2.90611	0.911119		2.90611	0.911519		2.90611	0.913158		2.90611	0.910412		2.90611	0.908483		2.90611	0.908781		2.90611	0.905993		2.90611	0.905113		2.90611	0.904134		2.90611	0.905345		2.90611	0.906003		2.90611	0.907501		2.90611	0.905733		2.90611	0.906979		2.90611	0.906337		2.90611	0.908603		2.90611	0.910507
2.98062	0.910286		2.98062	0.91089		2.98062	0.911773		2.98062	0.908517		2.98062	0.908393		2.98062	0.907414		2.98062	0.904203		2.98062	0.903762		2.98062	0.903828		2.98062	0.905041		2.98062	0.905865		2.98062	0.90657		2.98062	0.905287		2.98062	0.906274		2.98062	0.905598		2.98062	0.908635		2.98062	0.908576
3.05514	0.90943		3.05514	0.910065		3.05514	0.911001		3.05514	0.908224		3.05514	0.90655		3.05514	0.906862		3.05514	0.903814		3.05514	0.903241		3.05514	0.902049		3.05514	0.903932		3.05514	0.904996		3.05514	0.903774		3.05514	0.903744		3.05514	0.9054		3.05514	0.904537		3.05514	0.907741		3.05514	0.908789
3.12966	0.908776		3.12966	0.908735		3.12966	0.909604		3.12966	0.908047		3.12966	0.905353		3.12966	0.90593		3.12966	0.903138		3.12966	0.902403		3.12966	0.901637		3.12966	0.902575		3.12966	0.903943		3.12966	0.903645		3.12966	0.902723		3.12966	0.904241		3.12966	0.904131		3.12966	0.907263		3.12966	0.908153
3.20417	0.907572		3.20417	0.908384		3.20417	0.908943		3.20417	0.907952		3.20417	0.904464		3.20417	0.905467		3.20417	0.902249		3.20417	0.901526		3.20417	0.900069		3.20417	0.901692		3.20417	0.902665		3.20417	0.90332		3.20417	0.901441		3.20417	0.902485		3.20417	0.903747		3.20417	0.905782		3.20417	0.907696
3.27869	0.906458		3.27869	0.9074		3.27869	0.908171		3.27869	0.90579		3.27869	0.904601		3.27869	0.904582		3.27869	0.900913		3.27869	0.900119		3.27869	0.898954		3.27869	0.901316		3.27869	0.900813		3.27869	0.901954		3.27869	0.900779		3.27869	0.902199		3.27869	0.901597		3.27869	0.905192		3.27869	0.906932
3.3532	0.905517		3.3532	0.907304		3.3532	0.906724		3.3532	0.906064		3.3532	0.903255		3.3532	0.903691		3.3532	0.899801		3.3532	0.899574		3.3532	0.897623		3.3532	0.899738		3.3532	0.900041		3.3532	0.901269		3.3532	0.899505		3.3532	0.900955		3.3532	0.901325		3.3532	0.904405		3.3532	0.906076
3.42772	0.905339		3.42772	0.90617		3.42772	0.907431		3.42772	0.904654		3.42772	0.901739		3.42772	0.902422		3.42772	0.89885		3.42772	0.898954		3.42772	0.897508		3.42772	0.899292		3.42772	0.898519		3.42772	0.89979		3.42772	0.90028		3.42772	0.900239		3.42772	0.900214		3.42772	0.903235		3.42772	0.905342
3.50223	0.904661		3.50223	0.904716		3.50223	0.906646		3.50223	0.903723		3.50223	0.900443		3.50223	0.901572		3.50223	0.897769		3.50223	0.89784		3.50223	0.897332		3.50223	0.898293		3.50223	0.897336		3.50223	0.899498		3.50223	0.899158		3.50223	0.899105		3.50223	0.899241		3.50223	0.902717		3.50223	0.905153
3.57675	0.903754		3.57675	0.903877		3.57675	0.904726		3.57675	0.90306		3.57675	0.901413		3.57675	0.899779		3.57675	0.897458		3.57675	0.896601		3.57675	0.896767		3.57675	0.896921		3.57675	0.896532		3.57675	0.897864		3.57675	0.897513		3.57675	0.897996		3.57675	0.898261		3.57675	0.9017		3.57675	0.904371
3.65126	0.903369		3.65126	0.903933		3.65126	0.903628		3.65126	0.900914		3.65126	0.898972		3.65126	0.899498		3.65126	0.895838		3.65126	0.896078		3.65126	0.895818		3.65126	0.896692		3.65126	0.895817		3.65126	0.897457		3.65126	0.895884		3.65126	0.897506		3.65126	0.898229		3.65126	0.900999		3.65126	0.903172
3.72578	0.902268		3.72578	0.902987		3.72578	0.903154		3.72578	0.900611		3.72578	0.898166		3.72578	0.898439		3.72578	0.895805		3.72578	0.896432		3.72578	0.894359		3.72578	0.895464		3.72578	0.895614		3.72578	0.897024		3.72578	0.895722		3.72578	0.89653		3.72578	0.896383		3.72578	0.899944		3.72578	0.902025
3.8003	0.901395		3.8003	0.902592		3.8003	0.902664		3.8003	0.900113		3.8003	0.897386		3.8003	0.898092		3.8003	0.895586		3.8003	0.894258		3.8003	0.894377		3.8003	0.895334		3.8003	0.894599		3.8003	0.896156		3.8003	0.894684		3.8003	0.895346		3.8003	0.896565		3.8003	0.898845		3.8003	0.9017
3.87481	0.900418		3.87481	0.901614		3.87481	0.902431		3.87481	0.899318		3.87481	0.896212		3.87481	0.89636		3.87481	0.894215		3.87481	0.894181		3.87481	0.892914		3.87481	0.893875		3.87481	0.894019		3.87481	0.894985		3.87481	0.893545		3.87481	0.894454		3.87481	0.895624		3.87481	0.898707		3.87481	0.901098
3.94933	0.899923		3.94933	0.901299		3.94933	0.901462		3.94933	0.899371		3.94933	0.895573		3.94933	0.895479		3.94933	0.893715		3.94933	0.893508		3.94933	0.89309		3.94933	0.892915		3.94933	0.893116		3.94933	0.894646		3.94933	0.892449		3.94933	0.894098		3.94933	0.895649		3.94933	0.898688		3.94933	0.899781
4.02384	0.90009		4.02384	0.900314		4.02384	0.901095		4.02384	0.898287		4.02384	0.894543		4.02384	0.895881		4.02384	0.892325		4.02384	0.892818		4.02384	0.89192		4.02384	0.892088		4.02384	0.892883		4.02384	0.893419		4.02384	0.892256		4.02384	0.893415		4.02384	0.893819		4.02384	0.89691		4.02384	0.899784
4.09836	0.899327		4.09836	0.8994		4.09836	0.900516		4.09836	0.898365		4.09836	0.894161		4.09836	0.894334		4.09836	0.890863		4.09836	0.890932		4.09836	0.889975		4.09836	0.891362		4.09836	0.891429		4.09836	0.892261		4.09836	0.891714		4.09836	0.892766		4.09836	0.892445		4.09836	0.89624		4.09836	0.899774
4.17287	0.898296		4.17287	0.900089		4.17287	0.899545		4.17287	0.896739		4.17287	0.894203		4.17287	0.893917		4.17287	0.890728		4.17287	0.889401		4.17287	0.889429		4.17287	0.890333		4.17287	0.890998		4.17287	0.892291		4.17287	0.890437		4.17287	0.892219		4.17287	0.892659		4.17287	0.895802		4.17287	0.897695
4.24739	0.897072		4.24739	0.898377		4.24739	0.898609		4.24739	0.896305		4.24739	0.892864		4.24739	0.892991		4.24739	0.889631		4.24739	0.888062		4.24739	0.887326		4.24739	0.890338		4.24739	0.889686		4.24739	0.891314		4.24739	0.889868		4.24739	0.891126		4.24739	0.89026		4.24739	0.895338		4.24739	0.897597
4.3219	0.896853		4.3219	0.898599		4.3219	0.898027		4.3219	0.895539		4.3219	0.892188		4.3219	0.892656		4.3219	0.889165		4.3219	0.888849		4.3219	0.887235		4.3219	0.889001		4.3219	0.889545		4.3219	0.889832		4.3219	0.888467		4.3219	0.889996		4.3219	0.890277		4.3219	0.895682		4.3219	0.896612
4.39642	0.895578		4.39642	0.896759		4.39642	0.897581		4.39642	0.894817		4.39642	0.891975		4.39642	0.891154		4.39642	0.888726		4.39642	0.888011		4.39642	0.8871		4.39642	0.888296		4.39642	0.888197		4.39642	0.889607		4.39642	0.887287		4.39642	0.88922		4.39642	0.889735		4.39642	0.893807		4.39642	0.895672
4.47094	0.896054		4.47094	0.896298		4.47094	0.89678		4.47094	0.894378		4.47094	0.891053		4.47094	0.891213		4.47094	0.88737		4.47094	0.88735		4.47094	0.885686		4.47094	0.887615		4.47094	0.888314		4.47094	0.889638		4.47094	0.887933		4.47094	0.889123		4.47094	0.888429		4.47094	0.894045		4.47094	0.894416
4.54545	0.89502		4.54545	0.895822		4.54545	0.896294		4.54545	0.892236		4.54545	0.891558		4.54545	0.890694		4.54545	0.887151		4.54545	0.886091		4.54545	0.885978		4.54545	0.887362		4.54545	0.886657		4.54545	0.887933		4.54545	0.887218		4.54545	0.887642		4.54545	0.888431		4.54545	0.892914		4.54545	0.894213
4.61997	0.8939		4.61997	0.895734		4.61997	0.895672		4.61997	0.892418		4.61997	0.89024		4.61997	0.890443		4.61997	0.886181		4.61997	0.885132		4.61997	0.885597		4.61997	0.886442		4.61997	0.886465		4.61997	0.886833		4.61997	0.886679		4.61997	0.887895		4.61997	0.886886		4.61997	0.892233		4.61997	0.894259
4.69448	0.893367		4.69448	0.894459		4.69448	0.895618		4.69448	0.89254		4.69448	0.888856		4.69448	0.888818		4.69448	0.885901		4.69448	0.88489		4.69448	0.884215		4.69448	0.885324		4.69448	0.885978		4.69448	0.886961		4.69448	0.885376		4.69448	0.88717		4.69448	0.886162		4.69448	0.892091		4.69448	0.893961
4.769	0.89228		4.769	0.89407		4.769	0.895254		4.769	0.891898		4.769	0.889055		4.769	0.889365		4.769	0.88488		4.769	0.885524		4.769	0.883391		4.769	0.884998		4.769	0.885203		4.769	0.885633		4.769	0.883364		4.769	0.886577		4.769	0.886296		4.769	0.891805		4.769	0.892391
4.84351	0.891926		4.84351	0.893989		4.84351	0.894388		4.84351	0.891842		4.84351	0.887919		4.84351	0.888101		4.84351	0.884312		4.84351	0.88311		4.84351	0.883333		4.84351	0.885676		4.84351	0.884602		4.84351	0.886211		4.84351	0.884747		4.84351	0.884572		4.84351	0.885231		4.84351	0.889645		4.84351	0.891986
4.91803	0.891389		4.91803	0.892598		4.91803	0.894055		4.91803	0.89034		4.91803	0.887898		4.91803	0.887593		4.91803	0.883868		4.91803	0.883357		4.91803	0.882951		4.91803	0.884558		4.91803	0.883682		4.91803	0.885068		4.91803	0.882714		4.91803	0.884354		4.91803	0.884339		4.91803	0.890028		4.91803	0.890404
4.99255	0.890792		4.99255	0.892585		4.99255	0.893245		4.99255	0.891181		4.99255	0.886126		4.99255	0.886509		4.99255	0.883516		4.99255	0.8829		4.99255	0.881943		4.99255	0.88275		4.99255	0.883659		4.99255	0.883428		4.99255	0.882839		4.99255	0.883384		4.99255	0.883435		4.99255	0.890255		4.99255	0.891327
5.06706	0.891		5.06706	0.892313		5.06706	0.893113		5.06706	0.889201		5.06706	0.886071		5.06706	0.886202		5.06706	0.882496		5.06706	0.882256		5.06706	0.881109		5.06706	0.882624		5.06706	0.882189		5.06706	0.883497		5.06706	0.8822		5.06706	0.882686		5.06706	0.883234		5.06706	0.888609		5.06706	0.889366
5.14158	0.889674		5.14158	0.891666		5.14158	0.89165		5.14158	0.888786		5.14158	0.885124		5.14158	0.884904		5.14158	0.881659		5.14158	0.879771		5.14158	0.881267		5.14158	0.881972		5.14158	0.881382		5.14158	0.882602		5.14158	0.881475		5.14158	0.882152		5.14158	0.883343		5.14158	0.888729		5.14158	0.89
5.21609	0.889418		5.21609	0.890641		5.21609	0.891279		5.21609	0.888185		5.21609	0.884388		5.21609	0.885451		5.21609	0.880442		5.21609	0.880817		5.21609	0.879676		5.21609	0.880883		5.21609	0.880749		5.21609	0.882597		5.21609	0.879737		5.21609	0.882089		5.21609	0.882496		5.21609	0.888699		5.21609	0.888902
5.29061	0.88907		5.29061	0.890139		5.29061	0.891158		5.29061	0.887137		5.29061	0.88392		5.29061	0.883451		5.29061	0.880092		5.29061	0.87965		5.29061	0.878694		5.29061	0.878839		5.29061	0.880275		5.29061	0.882574		5.29061	0.879611		5.29061	0.881326		5.29061	0.881233		5.29061	0.887136		5.29061	0.888377
5.36512	0.88853		5.36512	0.889682		5.36512	0.89022		5.36512	0.886523		5.36512	0.88364		5.36512	0.883755		5.36512	0.879414		5.36512	0.878574		5.36512	0.87827		5.36512	0.878998		5.36512	0.878926		5.36512	0.880369		5.36512	0.879452		5.36512	0.880148		5.36512	0.881041		5.36512	0.887126		5.36512	0.887681
5.43964	0.887514		5.43964	0.888882		5.43964	0.889955		5.43964	0.885873		5.43964	0.883015		5.43964	0.882419		5.43964	0.879479		5.43964	0.877846		5.43964	0.877192		5.43964	0.878927		5.43964	0.878458		5.43964	0.880237		5.43964	0.878406		5.43964	0.879541		5.43964	0.879622		5.43964	0.88611		5.43964	0.8864
5.51415	0.887879		5.51415	0.888745		5.51415	0.889062		5.51415	0.885212		5.51415	0.881563		5.51415	0.88174		5.51415	0.878579		5.51415	0.877251		5.51415	0.87684		5.51415	0.877717		5.51415	0.877688		5.51415	0.879708		5.51415	0.878359		5.51415	0.878831		5.51415	0.879332		5.51415	0.88595		5.51415	0.8871
5.58867	0.886801		5.58867	0.887517		5.58867	0.888013		5.58867	0.884627		5.58867	0.880543		5.58867	0.880602		5.58867	0.87697		5.58867	0.877222		5.58867	0.876942		5.58867	0.876691		5.58867	0.876899		5.58867	0.878241		5.58867	0.877785		5.58867	0.877479		5.58867	0.878523		5.58867	0.885556		5.58867	0.886059
5.66319	0.885815		5.66319	0.887002		5.66319	0.887451		5.66319	0.883469		5.66319	0.880976		5.66319	0.881219		5.66319	0.877222		5.66319	0.876924		5.66319	0.875182		5.66319	0.876182		5.66319	0.877694		5.66319	0.877817		5.66319	0.876909		5.66319	0.878028		5.66319	0.877941		5.66319	0.884865		5.66319	0.885119
5.7377	0.88673		5.7377	0.88703		5.7377	0.88739		5.7377	0.884054		5.7377	0.878924		5.7377	0.88015		5.7377	0.876383		5.7377	0.876087		5.7377	0.874759		5.7377	0.875843		5.7377	0.875808		5.7377	0.878267		5.7377	0.877019		5.7377	0.877455		5.7377	0.878864		5.7377	0.884508		5.7377	0.884249
5.81222	0.88507		5.81222	0.886662		5.81222	0.885687		5.81222	0.882699		5.81222	0.879376		5.81222	0.879224		5.81222	0.8754		5.81222	0.875506		5.81222	0.873672		5.81222	0.875469		5.81222	0.875799		5.81222	0.87686		5.81222	0.876015		5.81222	0.877446		5.81222	0.876454		5.81222	0.884013		5.81222	0.883617
5.88673	0.884307		5.88673	0.885692		5.88673	0.885781		5.88673	0.882306		5.88673	0.8783		5.88673	0.87942		5.88673	0.875087		5.88673	0.874912		5.88673	0.873033		5.88673	0.873808		5.88673	0.875636		5.88673	0.876918		5.88673	0.875357		5.88673	0.876589		5.88673	0.876021		5.88673	0.882754		5.88673	0.883494
5.96125	0.883903		5.96125	0.885871		5.96125	0.88508		5.96125	0.882772		5.96125	0.878884		5.96125	0.879223		5.96125	0.874891		5.96125	0.8743		5.96125	0.872829		5.96125	0.873784		5.96125	0.874184		5.96125	0.876236		5.96125	0.874958		5.96125	0.876745		5.96125	0.875547		5.96125	0.882333		5.96125	0.882464
6.03576	0.883556		6.03576	0.884184		6.03576	0.885367		6.03576	0.881667		6.03576	0.879158		6.03576	0.877758		6.03576	0.873823		6.03576	0.874023		6.03576	0.872324		6.03576	0.873373		6.03576	0.874087		6.03576	0.8754		6.03576	0.87467		6.03576	0.875508		6.03576	0.874887		6.03576	0.881897		6.03576	0.882371
6.11028	0.882752		6.11028	0.883569		6.11028	0.8845		6.11028	0.881756		6.11028	0.878259		6.11028	0.87757		6.11028	0.874038		6.11028	0.873411		6.11028	0.872134		6.11028	0.87366		6.11028	0.872569		6.11028	0.875004		6.11028	0.873525		6.11028	0.876149		6.11028	0.874207		6.11028	0.881118		6.11028	0.882229
6.18479	0.882595		6.18479	0.883427		6.18479	0.883711		6.18479	0.881008		6.18479	0.877278		6.18479	0.87579		6.18479	0.873783		6.18479	0.873824		6.18479	0.871246		6.18479	0.872225		6.18479	0.873171		6.18479	0.875559		6.18479	0.872699		6.18479	0.873889		6.18479	0.874589		6.18479	0.881045		6.18479	0.881745
6.25931	0.882253		6.25931	0.883959		6.25931	0.883671		6.25931	0.880628		6.25931	0.876651		6.25931	0.876487		6.25931	0.872023		6.25931	0.871605		6.25931	0.870446		6.25931	0.871936		6.25931	0.872439		6.25931	0.874425		6.25931	0.872629		6.25931	0.87251		6.25931	0.874243		6.25931	0.880002		6.25931	0.882102
6.33383	0.881576		6.33383	0.88297		6.33383	0.882933		6.33383	0.87949		6.33383	0.875244		6.33383	0.875948		6.33383	0.871585		6.33383	0.871709		6.33383	0.870008		6.33383	0.871498		6.33383	0.872248		6.33383	0.873129		6.33383	0.871103		6.33383	0.873036		6.33383	0.873244		6.33383	0.880321		6.33383	0.881326
6.40834	0.880828		6.40834	0.883034		6.40834	0.882102		6.40834	0.880198		6.40834	0.875602		6.40834	0.875449		6.40834	0.871841		6.40834	0.870811		6.40834	0.870978		6.40834	0.870719		6.40834	0.871045		6.40834	0.87292		6.40834	0.870674		6.40834	0.873098		6.40834	0.873363		6.40834	0.879493		6.40834	0.881095
6.48286	0.881457		6.48286	0.880729		6.48286	0.8822		6.48286	0.879426		6.48286	0.875526		6.48286	0.874816		6.48286	0.871452		6.48286	0.870421		6.48286	0.869593		6.48286	0.870756		6.48286	0.870822		6.48286	0.872104		6.48286	0.870458		6.48286	0.872775		6.48286	0.873092		6.48286	0.879618		6.48286	0.879936
6.55737	0.88026		6.55737	0.881029		6.55737	0.881359		6.55737	0.879593		6.55737	0.874924		6.55737	0.874372		6.55737	0.870661		6.55737	0.869691		6.55737	0.867933		6.55737	0.871405		6.55737	0.871498		6.55737	0.872137		6.55737	0.870862		6.55737	0.87127		6.55737	0.872043		6.55737	0.878119		6.55737	0.880268
6.63189	0.879375		6.63189	0.881703		6.63189	0.881482		6.63189	0.87882		6.63189	0.874267		6.63189	0.873692		6.63189	0.870338		6.63189	0.869637		6.63189	0.867951		6.63189	0.870482		6.63189	0.86995		6.63189	0.871542		6.63189	0.870067		6.63189	0.870562		6.63189	0.871141		6.63189	0.878827		6.63189	0.879396
6.7064	0.879338		6.7064	0.880573		6.7064	0.881393		6.7064	0.878338		6.7064	0.87401		6.7064	0.873926		6.7064	0.869859		6.7064	0.868668		6.7064	0.868095		6.7064	0.869058		6.7064	0.869665		6.7064	0.870863		6.7064	0.86881		6.7064	0.871551		6.7064	0.871341		6.7064	0.878186		6.7064	0.880159
6.78092	0.879366		6.78092	0.880814		6.78092	0.880214		6.78092	0.877484		6.78092	0.873699		6.78092	0.872912		6.78092	0.869481		6.78092	0.869129		6.78092	0.867783		6.78092	0.869916		6.78092	0.869045		6.78092	0.870373		6.78092	0.868157		6.78092	0.871255		6.78092	0.87128		6.78092	0.877706		6.78092	0.878543
6.85544	0.878656		6.85544	0.879525		6.85544	0.880284		6.85544	0.87636		6.85544	0.873052		6.85544	0.873006		6.85544	0.869049		6.85544	0.867221		6.85544	0.866516		6.85544	0.867934		6.85544	0.869069		6.85544	0.869534		6.85544	0.867912		6.85544	0.870212		6.85544	0.8711		6.85544	0.876445		6.85544	0.878738
6.92995	0.87812		6.92995	0.879309		6.92995	0.879466		6.92995	0.876717		6.92995	0.87324		6.92995	0.872769		6.92995	0.86813		6.92995	0.867764		6.92995	0.866553		6.92995	0.867683		6.92995	0.867576		6.92995	0.86858		6.92995	0.867528		6.92995	0.870544		6.92995	0.869837		6.92995	0.875907		6.92995	0.878327
7.00447	0.87731		7.00447	0.878941		7.00447	0.879677		7.00447	0.875543		7.00447	0.872138		7.00447	0.871109		7.00447	0.868321		7.00447	0.86678		7.00447	0.865426		7.00447	0.8663		7.00447	0.867218		7.00447	0.868944		7.00447	0.866908		7.00447	0.869205		7.00447	0.868499		7.00447	0.876087		7.00447	0.877015
7.07898	0.877741		7.07898	0.878641		7.07898	0.879427		7.07898	0.874562		7.07898	0.871421		7.07898	0.87078		7.07898	0.86605		7.07898	0.866308		7.07898	0.866108		7.07898	0.866334		7.07898	0.867536		7.07898	0.868299		7.07898	0.867021		7.07898	0.86815		7.07898	0.867909		7.07898	0.876598		7.07898	0.877338
7.1535	0.877318		7.1535	0.878219		7.1535	0.878179		7.1535	0.874338		7.1535	0.871624		7.1535	0.869462		7.1535	0.866296		7.1535	0.865784		7.1535	0.864324		7.1535	0.866109		7.1535	0.866137		7.1535	0.866759		7.1535	0.86627		7.1535	0.868216		7.1535	0.868317		7.1535	0.875807		7.1535	0.877274
7.22801	0.876863		7.22801	0.878007		7.22801	0.878671		7.22801	0.873938		7.22801	0.870763		7.22801	0.870126		7.22801	0.86537		7.22801	0.865688		7.22801	0.864436		7.22801	0.865579		7.22801	0.866421		7.22801	0.86701		7.22801	0.865513		7.22801	0.868374		7.22801	0.868647		7.22801	0.87522		7.22801	0.876433
7.30253	0.877135		7.30253	0.877231		7.30253	0.877883		7.30253	0.874293		7.30253	0.869886		7.30253	0.870047		7.30253	0.865371		7.30253	0.864372		7.30253	0.863532		7.30253	0.865232		7.30253	0.865414		7.30253	0.866288		7.30253	0.865662		7.30253	0.867563		7.30253	0.868062		7.30253	0.87487		7.30253	0.875333
7.37704	0.876704		7.37704	0.876897		7.37704	0.87754		7.37704	0.873867		7.37704	0.869003		7.37704	0.870277		7.37704	0.865008		7.37704	0.864144		7.37704	0.86349		7.37704	0.864742		7.37704	0.86527		7.37704	0.866107		7.37704	0.864952		7.37704	0.866825		7.37704	0.867542		7.37704	0.8737		7.37704	0.875686
7.45156	0.876072		7.45156	0.87625		7.45156	0.877269		7.45156	0.873322		7.45156	0.869282		7.45156	0.869427		7.45156	0.864231		7.45156	0.863386		7.45156	0.863217		7.45156	0.864626		7.45156	0.864987		7.45156	0.865556		7.45156	0.864846		7.45156	0.865642		7.45156	0.866776		7.45156	0.873859		7.45156	0.874739
7.52608	0.875454		7.52608	0.875666		7.52608	0.876984		7.52608	0.872416		7.52608	0.869318		7.52608	0.868536		7.52608	0.864108		7.52608	0.864077		7.52608	0.86266		7.52608	0.864078		7.52608	0.864795		7.52608	0.865206		7.52608	0.863451		7.52608	0.86569		7.52608	0.86663		7.52608	0.873574		7.52608	0.874948
7.60059	0.874769		7.60059	0.875715		7.60059	0.876873		7.60059	0.872249		7.60059	0.868687		7.60059	0.867949		7.60059	0.864262		7.60059	0.862458		7.60059	0.861959		7.60059	0.862942		7.60059	0.863911		7.60059	0.865372		7.60059	0.863904		7.60059	0.864205		7.60059	0.866439		7.60059	0.87303		7.60059	0.874687
7.67511	0.874112		7.67511	0.875131		7.67511	0.876556		7.67511	0.871619		7.67511	0.868143		7.67511	0.868008		7.67511	0.862264		7.67511	0.863254		7.67511	0.862352		7.67511	0.862471		7.67511	0.863049		7.67511	0.864259		7.67511	0.863114		7.67511	0.864737		7.67511	0.865911		7.67511	0.872128		7.67511	0.873458
7.74962	0.874041		7.74962	0.875558		7.74962	0.875388		7.74962	0.870828		7.74962	0.867711		7.74962	0.867189		7.74962	0.86252		7.74962	0.861801		7.74962	0.861733		7.74962	0.86211		7.74962	0.863812		7.74962	0.864656		7.74962	0.86297		7.74962	0.864617		7.74962	0.864894		7.74962	0.872908		7.74962	0.873497
7.82414	0.873572		7.82414	0.874721		7.82414	0.875559		7.82414	0.871087		7.82414	0.867182		7.82414	0.867471		7.82414	0.862548		7.82414	0.86154		7.82414	0.861486		7.82414	0.861512		7.82414	0.862741		7.82414	0.863052		7.82414	0.862945		7.82414	0.864188		7.82414	0.865235		7.82414	0.871897		7.82414	0.873086
7.89865	0.872774		7.89865	0.874721		7.89865	0.875389		7.89865	0.870844		7.89865	0.867539		7.89865	0.867279		7.89865	0.861317		7.89865	0.860935		7.89865	0.860314		7.89865	0.861825		7.89865	0.862134		7.89865	0.862292		7.89865	0.862483		7.89865	0.863915		7.89865	0.864244		7.89865	0.871451		7.89865	0.872033
7.97317	0.872543		7.97317	0.874974		7.97317	0.874568		7.97317	0.870465		7.97317	0.865901		7.97317	0.865325		7.97317	0.861971		7.97317	0.861627		7.97317	0.85962		7.97317	0.860825		7.97317	0.862158		7.97317	0.863001		7.97317	0.862049		7.97317	0.862377		7.97317	0.863897		7.97317	0.871129		7.97317	0.872832
8.04768	0.872389		8.04768	0.874585		8.04768	0.874326		8.04768	0.870499		8.04768	0.86657		8.04768	0.864889		8.04768	0.860698		8.04768	0.861401		8.04768	0.859513		8.04768	0.860772		8.04768	0.860977		8.04768	0.86264		8.04768	0.861978		8.04768	0.862748		8.04768	0.862867		8.04768	0.871019		8.04768	0.872435
8.1222	0.871441		8.1222	0.873672		8.1222	0.874871		8.1222	0.869375		8.1222	0.866232		8.1222	0.864986		8.1222	0.860837		8.1222	0.860579		8.1222	0.858773		8.1222	0.860092		8.1222	0.861226		8.1222	0.862708		8.1222	0.861059		8.1222	0.862347		8.1222	0.862776		8.1222	0.870231		8.1222	0.870655
8.19672	0.871792		8.19672	0.872937		8.19672	0.873538		8.19672	0.869188		8.19672	0.86558		8.19672	0.863865		8.19672	0.861102		8.19672	0.859996		8.19672	0.857768		8.19672	0.859969		8.19672	0.86031		8.19672	0.861328		8.19672	0.859902		8.19672	0.861885		8.19672	0.86271		8.19672	0.870279		8.19672	0.870406
8.27123	0.871886		8.27123	0.873301		8.27123	0.873266		8.27123	0.86875		8.27123	0.864925		8.27123	0.863057		8.27123	0.860446		8.27123	0.860107		8.27123	0.858395		8.27123	0.860386		8.27123	0.860247		8.27123	0.862403		8.27123	0.859727		8.27123	0.86167		8.27123	0.862026		8.27123	0.870523		8.27123	0.870017
8.34575	0.870877		8.34575	0.872329		8.34575	0.872691		8.34575	0.869016		8.34575	0.864197		8.34575	0.86345		8.34575	0.860205		8.34575	0.859017		8.34575	0.857357		8.34575	0.858746		8.34575	0.858368		8.34575	0.860682		8.34575	0.858469		8.34575	0.862063		8.34575	0.861617		8.34575	0.870483		8.34575	0.869661
8.42026	0.871613		8.42026	0.872368		8.42026	0.87252		8.42026	0.868932		8.42026	0.864434		8.42026	0.863882		8.42026	0.859635		8.42026	0.859281		8.42026	0.858002		8.42026	0.857978		8.42026	0.858463		8.42026	0.860769		8.42026	0.858404		8.42026	0.861025		8.42026	0.860798		8.42026	0.870056		8.42026	0.870505
8.49478	0.870438		8.49478	0.872453		8.49478	0.871947		8.49478	0.867488		8.49478	0.864096		8.49478	0.863028		8.49478	0.857398		8.49478	0.858779		8.49478	0.856936		8.49478	0.858585		8.49478	0.859062		8.49478	0.86064		8.49478	0.858368		8.49478	0.861155		8.49478	0.861228		8.49478	0.868913		8.49478	0.869323
8.56929	0.870204		8.56929	0.872297		8.56929	0.872018		8.56929	0.867719		8.56929	0.863182		8.56929	0.863073		8.56929	0.857565		8.56929	0.858539		8.56929	0.855803		8.56929	0.858028		8.56929	0.85892		8.56929	0.86014		8.56929	0.857422		8.56929	0.859981		8.56929	0.860877		8.56929	0.868725		8.56929	0.869059
8.64381	0.870376		8.64381	0.871594		8.64381	0.871898		8.64381	0.868083		8.64381	0.863001		8.64381	0.862804		8.64381	0.859186		8.64381	0.858024		8.64381	0.856334		8.64381	0.857331		8.64381	0.857439		8.64381	0.859904		8.64381	0.85707		8.64381	0.859679		8.64381	0.860188		8.64381	0.86856		8.64381	0.868459
8.71833	0.869488		8.71833	0.87092		8.71833	0.871174		8.71833	0.86739		8.71833	0.862768		8.71833	0.862635		8.71833	0.857381		8.71833	0.85696		8.71833	0.85539		8.71833	0.857669		8.71833	0.857753		8.71833	0.859424		8.71833	0.856409		8.71833	0.859272		8.71833	0.860334		8.71833	0.867932		8.71833	0.868364
8.79284	0.869707		8.79284	0.870835		8.79284	0.871113		8.79284	0.866992		8.79284	0.863284		8.79284	0.862388		8.79284	0.857164		8.79284	0.857228		8.79284	0.855582		8.79284	0.857364		8.79284	0.857342		8.79284	0.859366		8.79284	0.855786		8.79284	0.859291		8.79284	0.86041		8.79284	0.867463		8.79284	0.867433
8.86736	0.869485		8.86736	0.870359		8.86736	0.870593		8.86736	0.866517		8.86736	0.862607		8.86736	0.861449		8.86736	0.857716		8.86736	0.857041		8.86736	0.855364		8.86736	0.856913		8.86736	0.856103		8.86736	0.85846		8.86736	0.856561		8.86736	0.859649		8.86736	0.859774		8.86736	0.866645		8.86736	0.867358
8.94187	0.868989		8.94187	0.86957		8.94187	0.870013		8.94187	0.866768		8.94187	0.861445		8.94187	0.861541		8.94187	0.856416		8.94187	0.856062		8.94187	0.854585		8.94187	0.856221		8.94187	0.856181		8.94187	0.858001		8.94187	0.856852		8.94187	0.858387		8.94187	0.860325		8.94187	0.866761		8.94187	0.866918
9.01639	0.869074		9.01639	0.870105		9.01639	0.870149		9.01639	0.867039		9.01639	0.861677		9.01639	0.860277		9.01639	0.856992		9.01639	0.85584		9.01639	0.854278		9.01639	0.857002		9.01639	0.856544		9.01639	0.8586		9.01639	0.856728		9.01639	0.858532		9.01639	0.859492		9.01639	0.867136		9.01639	0.867903
9.0909	0.867779		9.0909	0.869134		9.0909	0.870212		9.0909	0.866699		9.0909	0.861301		9.0909	0.860834		9.0909	0.857066		9.0909	0.856048		9.0909	0.85406		9.0909	0.856287		9.0909	0.855888		9.0909	0.856851		9.0909	0.856082		9.0909	0.857718		9.0909	0.858974		9.0909	0.866261		9.0909	0.867272
9.16542	0.867893		9.16542	0.868612		9.16542	0.86998		9.16542	0.865896		9.16542	0.861265		9.16542	0.859129		9.16542	0.856291		9.16542	0.855294		9.16542	0.853641		9.16542	0.856012		9.16542	0.855178		9.16542	0.856349		9.16542	0.855363		9.16542	0.857351		9.16542	0.857898		9.16542	0.865906		9.16542	0.86729
9.23993	0.867862		9.23993	0.868854		9.23993	0.869535		9.23993	0.86564		9.23993	0.861583		9.23993	0.859859		9.23993	0.855746		9.23993	0.854536		9.23993	0.852169		9.23993	0.854529		9.23993	0.85418		9.23993	0.855417		9.23993	0.854611		9.23993	0.857509		9.23993	0.857577		9.23993	0.865708		9.23993	0.867565
9.31445	0.868259		9.31445	0.868356		9.31445	0.868871		9.31445	0.864634		9.31445	0.86027		9.31445	0.860516		9.31445	0.855621		9.31445	0.854411		9.31445	0.853073		9.31445	0.855702		9.31445	0.855868		9.31445	0.856817		9.31445	0.854017		9.31445	0.856969		9.31445	0.857084		9.31445	0.866218		9.31445	0.866744
9.38897	0.866887		9.38897	0.868157		9.38897	0.868721		9.38897	0.865031		9.38897	0.86064		9.38897	0.859136		9.38897	0.855465		9.38897	0.854128		9.38897	0.853011		9.38897	0.854952		9.38897	0.855073		9.38897	0.856203		9.38897	0.853624		9.38897	0.856711		9.38897	0.857317		9.38897	0.865399		9.38897	0.86677
9.46348	0.867562		9.46348	0.86814		9.46348	0.868853		9.46348	0.864361		9.46348	0.859592		9.46348	0.859252		9.46348	0.854926		9.46348	0.85319		9.46348	0.852085		9.46348	0.853724		9.46348	0.855172		9.46348	0.855997		9.46348	0.854026		9.46348	0.855985		9.46348	0.856232		9.46348	0.864539		9.46348	0.8655
9.538	0.866885		9.538	0.867774		9.538	0.867787		9.538	0.863606		9.538	0.859734		9.538	0.859603		9.538	0.854632		9.538	0.853426		9.538	0.851755		9.538	0.854292		9.538	0.853633		9.538	0.855541		9.538	0.854242		9.538	0.856396		9.538	0.856732		9.538	0.865154		9.538	0.866487
9.61251	0.867177		9.61251	0.866702		9.61251	0.868474		9.61251	0.863509		9.61251	0.8592		9.61251	0.858591		9.61251	0.855078		9.61251	0.853031		9.61251	0.851605		9.61251	0.853653		9.61251	0.854032		9.61251	0.85542		9.61251	0.851805		9.61251	0.856025		9.61251	0.85596		9.61251	0.865364		9.61251	0.865926
9.68703	0.86598		9.68703	0.86672		9.68703	0.867924		9.68703	0.862781		9.68703	0.858762		9.68703	0.858602		9.68703	0.853538		9.68703	0.85328		9.68703	0.851735		9.68703	0.853011		9.68703	0.854804		9.68703	0.855551		9.68703	0.853666		9.68703	0.856097		9.68703	0.856684		9.68703	0.86467		9.68703	0.865984
9.76154	0.865805		9.76154	0.867087		9.76154	0.866824		9.76154	0.863379		9.76154	0.859316		9.76154	0.858508		9.76154	0.853196		9.76154	0.852441		9.76154	0.85102		9.76154	0.853339		9.76154	0.853053		9.76154	0.85495		9.76154	0.852157		9.76154	0.855622		9.76154	0.85591		9.76154	0.86487		9.76154	0.865596
9.83606	0.86569		9.83606	0.867682		9.83606	0.866653		9.83606	0.861989		9.83606	0.85889		9.83606	0.858735		9.83606	0.854152		9.83606	0.851921		9.83606	0.849764		9.83606	0.85204		9.83606	0.85278		9.83606	0.854999		9.83606	0.851726		9.83606	0.855901		9.83606	0.85544		9.83606	0.864376		9.83606	0.865349
9.91057	0.865637		9.91057	0.866995		9.91057	0.867335		9.91057	0.862406		9.91057	0.858235		9.91057	0.857858		9.91057	0.853475		9.91057	0.851738		9.91057	0.849665		9.91057	0.851478		9.91057	0.853365		9.91057	0.854026		9.91057	0.851029		9.91057	0.85462		9.91057	0.854683		9.91057	0.864195		9.91057	0.865241
9.98509	0.865439		9.98509	0.865339		9.98509	0.866247		9.98509	0.862126		9.98509	0.858562		9.98509	0.856987		9.98509	0.853185		9.98509	0.851605		9.98509	0.850558		9.98509	0.852331		9.98509	0.852647		9.98509	0.854451		9.98509	0.852035		9.98509	0.854476		9.98509	0.855554		9.98509	0.863677		9.98509	0.864961
10.0596	0.864746		10.0596	0.866533		10.0596	0.867296		10.0596	0.862673		10.0596	0.858892		10.0596	0.857139		10.0596	0.851767		10.0596	0.852165		10.0596	0.849971		10.0596	0.852195		10.0596	0.851128		10.0596	0.853129		10.0596	0.852207		10.0596	0.853756		10.0596	0.854628		10.0596	0.86311		10.0596	0.863655
10.1341	0.865764		10.1341	0.864485		10.1341	0.866972		10.1341	0.862091		10.1341	0.857961		10.1341	0.856753		10.1341	0.851437		10.1341	0.851314		10.1341	0.849608		10.1341	0.851356		10.1341	0.851732		10.1341	0.853281		10.1341	0.851387		10.1341	0.85314		10.1341	0.854738		10.1341	0.862636		10.1341	0.86384
10.2086	0.865957		10.2086	0.864906		10.2086	0.867031		10.2086	0.862098		10.2086	0.857613		10.2086	0.856018		10.2086	0.852172		10.2086	0.850921		10.2086	0.849917		10.2086	0.851192		10.2086	0.850729		10.2086	0.852525		10.2086	0.851607		10.2086	0.85354		10.2086	0.854138		10.2086	0.862871		10.2086	0.863505
10.2832	0.865971		10.2832	0.864778		10.2832	0.867041		10.2832	0.86152		10.2832	0.856988		10.2832	0.856426		10.2832	0.85086		10.2832	0.849589		10.2832	0.848419		10.2832	0.851237		10.2832	0.851107		10.2832	0.852096		10.2832	0.850759		10.2832	0.854153		10.2832	0.853675		10.2832	0.86277		10.2832	0.86322
10.3577	0.864507		10.3577	0.864614		10.3577	0.866283		10.3577	0.861291		10.3577	0.856815		10.3577	0.856224		10.3577	0.85088		10.3577	0.849295		10.3577	0.847825		10.3577	0.85079		10.3577	0.850953		10.3577	0.852326		10.3577	0.850769		10.3577	0.853398		10.3577	0.853617		10.3577	0.862425		10.3577	0.863756
10.4322	0.864717		10.4322	0.865283		10.4322	0.865913		10.4322	0.861641		10.4322	0.856738		10.4322	0.85572		10.4322	0.850323		10.4322	0.849139		10.4322	0.847837		10.4322	0.850722		10.4322	0.850744		10.4322	0.85187		10.4322	0.850754		10.4322	0.852851		10.4322	0.85432		10.4322	0.862783		10.4322	0.862966
10.5067	0.865414		10.5067	0.864717		10.5067	0.865581		10.5067	0.861282		10.5067	0.855874		10.5067	0.856282		10.5067	0.850126		10.5067	0.849339		10.5067	0.847889		10.5067	0.850302		10.5067	0.849369		10.5067	0.851805		10.5067	0.850713		10.5067	0.852878		10.5067	0.852891		10.5067	0.862385		10.5067	0.863516
10.5812	0.864334		10.5812	0.865198		10.5812	0.865729		10.5812	0.859904		10.5812	0.855703		10.5812	0.855589		10.5812	0.849439		10.5812	0.849266		10.5812	0.847623		10.5812	0.849789		10.5812	0.850384		10.5812	0.852268		10.5812	0.850184		10.5812	0.852309		10.5812	0.853153		10.5812	0.862104		10.5812	0.862451
10.6557	0.864622		10.6557	0.864473		10.6557	0.864752		10.6557	0.860498		10.6557	0.855699		10.6557	0.854977		10.6557	0.848884		10.6557	0.849128		10.6557	0.847201		10.6557	0.849347		10.6557	0.849163		10.6557	0.852547		10.6557	0.849978		10.6557	0.851906		10.6557	0.852526		10.6557	0.862321		10.6557	0.862397
10.7302	0.86381		10.7302	0.864159		10.7302	0.865911		10.7302	0.861018		10.7302	0.85571		10.7302	0.854414		10.7302	0.848972		10.7302	0.848466		10.7302	0.847556		10.7302	0.849372		10.7302	0.849327		10.7302	0.850742		10.7302	0.849435		10.7302	0.852203		10.7302	0.853039		10.7302	0.862185		10.7302	0.861953
10.8048	0.863553		10.8048	0.864126		10.8048	0.865296		10.8048	0.859067		10.8048	0.855721		10.8048	0.854913		10.8048	0.849809		10.8048	0.848647		10.8048	0.84646		10.8048	0.848951		10.8048	0.849292		10.8048	0.849496		10.8048	0.848782		10.8048	0.850937		10.8048	0.852691		10.8048	0.861183		10.8048	0.861338
10.8793	0.863324		10.8793	0.864066		10.8793	0.864477		10.8793	0.859086		10.8793	0.85528		10.8793	0.855221		10.8793	0.850002		10.8793	0.84833		10.8793	0.846929		10.8793	0.848427		10.8793	0.849402		10.8793	0.850306		10.8793	0.84941		10.8793	0.851348		10.8793	0.852117		10.8793	0.861445		10.8793	0.860836
10.9538	0.863284		10.9538	0.862905		10.9538	0.864381		10.9538	0.860155		10.9538	0.855818		10.9538	0.853371		10.9538	0.848542		10.9538	0.848533		10.9538	0.846031		10.9538	0.848395		10.9538	0.849013		10.9538	0.849685		10.9538	0.848398		10.9538	0.850976		10.9538	0.851555		10.9538	0.861704		10.9538	0.861353
11.0283	0.862781		11.0283	0.862562		11.0283	0.864277		11.0283	0.85946		11.0283	0.854596		11.0283	0.854015		11.0283	0.849108		11.0283	0.84861		11.0283	0.846082		11.0283	0.848642		11.0283	0.848486		11.0283	0.850014		11.0283	0.848291		11.0283	0.85117		11.0283	0.851436		11.0283	0.861025		11.0283	0.861388
11.1028	0.862866		11.1028	0.863631		11.1028	0.864487		11.1028	0.859389		11.1028	0.854398		11.1028	0.853547		11.1028	0.848372		11.1028	0.847972		11.1028	0.845282		11.1028	0.849026		11.1028	0.848187		11.1028	0.850262		11.1028	0.848207		11.1028	0.850958		11.1028	0.85149		11.1028	0.861314		11.1028	0.860951
11.1773	0.863397		11.1773	0.862692		11.1773	0.863178		11.1773	0.8597		11.1773	0.854383		11.1773	0.853227		11.1773	0.848384		11.1773	0.84783		11.1773	0.846118		11.1773	0.847645		11.1773	0.848303		11.1773	0.849454		11.1773	0.848559		11.1773	0.850308		11.1773	0.850668		11.1773	0.860605		11.1773	0.861591
11.2519	0.862719		11.2519	0.862333		11.2519	0.864363		11.2519	0.858861		11.2519	0.854389		11.2519	0.852427		11.2519	0.848181		11.2519	0.847964		11.2519	0.844683		11.2519	0.847241		11.2519	0.848526		11.2519	0.848709		11.2519	0.848225		11.2519	0.85057		11.2519	0.850821		11.2519	0.860934		11.2519	0.860762
11.3264	0.863049		11.3264	0.862368		11.3264	0.86414		11.3264	0.858789		11.3264	0.85342		11.3264	0.852887		11.3264	0.847724		11.3264	0.847395		11.3264	0.845081		11.3264	0.847185		11.3264	0.846822		11.3264	0.848636		11.3264	0.847853		11.3264	0.849918		11.3264	0.850153		11.3264	0.860663		11.3264	0.860158
11.4009	0.862882		11.4009	0.862288		11.4009	0.864115		11.4009	0.858545		11.4009	0.853883		11.4009	0.852589		11.4009	0.847868		11.4009	0.847823		11.4009	0.845525		11.4009	0.847181		11.4009	0.848681		11.4009	0.849368		11.4009	0.847241		11.4009	0.85006		11.4009	0.850424		11.4009	0.860905		11.4009	0.860052
11.4754	0.862778		11.4754	0.862256		11.4754	0.863226		11.4754	0.858809		11.4754	0.853208		11.4754	0.852474		11.4754	0.847529		11.4754	0.847569		11.4754	0.844455		11.4754	0.846833		11.4754	0.848744		11.4754	0.848831		11.4754	0.848219		11.4754	0.848941		11.4754	0.849877		11.4754	0.861001		11.4754	0.860313
11.5499	0.862474		11.5499	0.861834		11.5499	0.863243		11.5499	0.858135		11.5499	0.852988		11.5499	0.852058		11.5499	0.847415		11.5499	0.846872		11.5499	0.845421		11.5499	0.846678		11.5499	0.847956		11.5499	0.848949		11.5499	0.847241		11.5499	0.849443		11.5499	0.850161		11.5499	0.859657		11.5499	0.860565
11.6244	0.86265		11.6244	0.86192		11.6244	0.863321		11.6244	0.857958		11.6244	0.853185		11.6244	0.851759		11.6244	0.847823		11.6244	0.846445		11.6244	0.844831		11.6244	0.845948		11.6244	0.84715		11.6244	0.848567		11.6244	0.846131		11.6244	0.84844		11.6244	0.85006		11.6244	0.859073		11.6244	0.860055
11.6989	0.862178		11.6989	0.862389		11.6989	0.862531		11.6989	0.857374		11.6989	0.853004		11.6989	0.851164		11.6989	0.846954		11.6989	0.847058		11.6989	0.843906		11.6989	0.846025		11.6989	0.847582		11.6989	0.848351		11.6989	0.845793		11.6989	0.848704		11.6989	0.850079		11.6989	0.859356		11.6989	0.859752
11.7735	0.861253		11.7735	0.862269		11.7735	0.862671		11.7735	0.857633		11.7735	0.853377		11.7735	0.851648		11.7735	0.846659		11.7735	0.846338		11.7735	0.844376		11.7735	0.845583		11.7735	0.846683		11.7735	0.846942		11.7735	0.846394		11.7735	0.849153		11.7735	0.850062		11.7735	0.859014		11.7735	0.859868
11.848	0.86102		11.848	0.862152		11.848	0.862011		11.848	0.857931		11.848	0.852693		11.848	0.851658		11.848	0.846187		11.848	0.845793		11.848	0.844385		11.848	0.8456		11.848	0.847528		11.848	0.84761		11.848	0.846353		11.848	0.849133		11.848	0.849396		11.848	0.859658		11.848	0.85971
11.9225	0.861915		11.9225	0.861954		11.9225	0.862065		11.9225	0.857421		11.9225	0.852357		11.9225	0.851725		11.9225	0.846756		11.9225	0.845725		11.9225	0.844024		11.9225	0.846152		11.9225	0.846499		11.9225	0.847804		11.9225	0.846041		11.9225	0.848074		11.9225	0.848692		11.9225	0.859067		11.9225	0.859333
11.997	0.861467		11.997	0.862022		11.997	0.862222		11.997	0.857017		11.997	0.853009		11.997	0.850795		11.997	0.845109		11.997	0.845927		11.997	0.843985		11.997	0.84623		11.997	0.845708		11.997	0.847108		11.997	0.845835		11.997	0.848199		11.997	0.849047		11.997	0.858957		11.997	0.859902
12.0715	0.861295		12.0715	0.861549		12.0715	0.862565		12.0715	0.857152		12.0715	0.852762		12.0715	0.850873		12.0715	0.846236		12.0715	0.845532		12.0715	0.843795		12.0715	0.845674		12.0715	0.845934		12.0715	0.846521		12.0715	0.846015		12.0715	0.847798		12.0715	0.849031		12.0715	0.858878		12.0715	0.860058
12.146	0.861088		12.146	0.860987		12.146	0.861917		12.146	0.85769		12.146	0.852279		12.146	0.850657		12.146	0.846044		12.146	0.845396		12.146	0.843046		12.146	0.845437		12.146	0.845697		12.146	0.846882		12.146	0.844853		12.146	0.848054		12.146	0.848619		12.146	0.858273		12.146	0.859308
12.2206	0.861021		12.2206	0.860528		12.2206	0.861726		12.2206	0.857136		12.2206	0.851936		12.2206	0.850379		12.2206	0.846577		12.2206	0.844258		12.2206	0.842202		12.2206	0.845707		12.2206	0.845932		12.2206	0.846648		12.2206	0.845355		12.2206	0.847594		12.2206	0.849206		12.2206	0.858568		12.2206	0.858848
12.2951	0.86084		12.2951	0.86082		12.2951	0.86273		12.2951	0.856959		12.2951	0.851484		12.2951	0.850739		12.2951	0.846065		12.2951	0.845097		12.2951	0.841794		12.2951	0.84571		12.2951	0.846136		12.2951	0.846205		12.2951	0.845674		12.2951	0.847891		12.2951	0.847778		12.2951	0.857822		12.2951	0.859347
12.3696	0.860468		12.3696	0.860511		12.3696	0.862038		12.3696	0.856606		12.3696	0.851551		12.3696	0.850107		12.3696	0.84555		12.3696	0.844686		12.3696	0.842388		12.3696	0.846018		12.3696	0.845464		12.3696	0.84687		12.3696	0.844769		12.3696	0.847083		12.3696	0.848104		12.3696	0.858048		12.3696	0.859713
12.4441	0.859665		12.4441	0.860767		12.4441	0.862557		12.4441	0.856723		12.4441	0.852097		12.4441	0.85045		12.4441	0.845073		12.4441	0.844856		12.4441	0.842542		12.4441	0.844876		12.4441	0.845067		12.4441	0.846219		12.4441	0.844224		12.4441	0.847008		12.4441	0.847655		12.4441	0.858062		12.4441	0.859014
12.5186	0.859812		12.5186	0.860228		12.5186	0.861482		12.5186	0.8565		12.5186	0.851762		12.5186	0.849884		12.5186	0.845987		12.5186	0.844479		12.5186	0.842725		12.5186	0.844172		12.5186	0.844698		12.5186	0.846165		12.5186	0.844946		12.5186	0.84707		12.5186	0.847944		12.5186	0.85683		12.5186	0.859743
12.5931	0.859723		12.5931	0.86006		12.5931	0.861744		12.5931	0.856716		12.5931	0.851949		12.5931	0.849826		12.5931	0.845392		12.5931	0.844333		12.5931	0.843073		12.5931	0.844703		12.5931	0.843918		12.5931	0.846194		12.5931	0.844331		12.5931	0.847794		12.5931	0.848023		12.5931	0.857064		12.5931	0.858258
12.6677	0.859348		12.6677	0.86054		12.6677	0.861504		12.6677	0.857115		12.6677	0.851719		12.6677	0.849696		12.6677	0.845169		12.6677	0.844418		12.6677	0.841437		12.6677	0.844629		12.6677	0.845039		12.6677	0.845562		12.6677	0.843978		12.6677	0.846855		12.6677	0.847323		12.6677	0.857864		12.6677	0.858731
12.7422	0.859596		12.7422	0.860634		12.7422	0.861635		12.7422	0.855429		12.7422	0.851447		12.7422	0.849857		12.7422	0.845001		12.7422	0.843522		12.7422	0.841699		12.7422	0.844568		12.7422	0.84478		12.7422	0.845099		12.7422	0.843548		12.7422	0.84691		12.7422	0.846808		12.7422	0.85793		12.7422	0.858484
12.8167	0.859428		12.8167	0.860365		12.8167	0.861236		12.8167	0.855471		12.8167	0.851386		12.8167	0.849798		12.8167	0.844902		12.8167	0.843178		12.8167	0.841001		12.8167	0.84375		12.8167	0.844792		12.8167	0.845294		12.8167	0.843581		12.8167	0.846225		12.8167	0.846459		12.8167	0.857142		12.8167	0.858754
12.8912	0.859177		12.8912	0.86074		12.8912	0.861813		12.8912	0.85529		12.8912	0.851626		12.8912	0.849571		12.8912	0.844702		12.8912	0.842952		12.8912	0.84103		12.8912	0.84376		12.8912	0.843737		12.8912	0.845234		12.8912	0.843912		12.8912	0.846526		12.8912	0.846479		12.8912	0.856799		12.8912	0.858873
12.9657	0.859889		12.9657	0.859527		12.9657	0.861176		12.9657	0.85459		12.9657	0.850313		12.9657	0.849623		12.9657	0.843821		12.9657	0.843545		12.9657	0.841344		12.9657	0.84391		12.9657	0.843643		12.9657	0.845213		12.9657	0.84334		12.9657	0.845908		12.9657	0.846438		12.9657	0.856561		12.9657	0.858679
13.0402	0.859338		13.0402	0.858471		13.0402	0.861118		13.0402	0.854645		13.0402	0.851093		13.0402	0.850184		13.0402	0.844103		13.0402	0.843818		13.0402	0.841441		13.0402	0.843804		13.0402	0.843625		13.0402	0.845761		13.0402	0.843503		13.0402	0.845841		13.0402	0.846869		13.0402	0.856649		13.0402	0.857284
13.1147	0.859404		13.1147	0.859516		13.1147	0.860458		13.1147	0.854837		13.1147	0.851205		13.1147	0.849089		13.1147	0.844813		13.1147	0.843055		13.1147	0.842092		13.1147	0.843975		13.1147	0.843349		13.1147	0.84518		13.1147	0.842974		13.1147	0.846256		13.1147	0.845785		13.1147	0.85731		13.1147	0.857419
13.1893	0.858627		13.1893	0.858983		13.1893	0.860856		13.1893	0.854961		13.1893	0.850927		13.1893	0.850391		13.1893	0.843846		13.1893	0.843123		13.1893	0.8401		13.1893	0.843477		13.1893	0.843373		13.1893	0.845671		13.1893	0.843879		13.1893	0.844374		13.1893	0.845687		13.1893	0.857349		13.1893	0.857781
13.2638	0.859499		13.2638	0.859839		13.2638	0.860594		13.2638	0.855485		13.2638	0.850262		13.2638	0.849708		13.2638	0.84297		13.2638	0.844062		13.2638	0.840134		13.2638	0.843346		13.2638	0.844745		13.2638	0.844795		13.2638	0.842152		13.2638	0.84537		13.2638	0.845428		13.2638	0.857321		13.2638	0.857636
13.3383	0.858441		13.3383	0.859368		13.3383	0.860847		13.3383	0.854716		13.3383	0.850915		13.3383	0.849531		13.3383	0.844051		13.3383	0.84286		13.3383	0.840713		13.3383	0.842165		13.3383	0.84404		13.3383	0.844786		13.3383	0.842376		13.3383	0.845975		13.3383	0.844363		13.3383	0.85754		13.3383	0.857931
13.4128	0.858812		13.4128	0.859073		13.4128	0.860324		13.4128	0.855811		13.4128	0.850749		13.4128	0.849846		13.4128	0.842959		13.4128	0.842359		13.4128	0.840369		13.4128	0.842486		13.4128	0.843059		13.4128	0.844284		13.4128	0.843079		13.4128	0.845628		13.4128	0.844732		13.4128	0.857239		13.4128	0.857749
13.4873	0.859032		13.4873	0.859156		13.4873	0.86087		13.4873	0.85441		13.4873	0.851145		13.4873	0.849365		13.4873	0.843668		13.4873	0.842686		13.4873	0.839933		13.4873	0.843473		13.4873	0.842887		13.4873	0.844584		13.4873	0.84244		13.4873	0.845185		13.4873	0.844602		13.4873	0.857095		13.4873	0.858141
13.5618	0.858247		13.5618	0.859104		13.5618	0.86075		13.5618	0.855001		13.5618	0.850537		13.5618	0.848199		13.5618	0.843639		13.5618	0.841671		13.5618	0.839995		13.5618	0.843077		13.5618	0.843858		13.5618	0.843562		13.5618	0.842011		13.5618	0.844655		13.5618	0.845125		13.5618	0.856569		13.5618	0.857923
13.6364	0.858909		13.6364	0.858731		13.6364	0.860067		13.6364	0.854403		13.6364	0.85		13.6364	0.8485		13.6364	0.843359		13.6364	0.842382		13.6364	0.839623		13.6364	0.842761		13.6364	0.843064		13.6364	0.843608		13.6364	0.842392		13.6364	0.844719		13.6364	0.844508		13.6364	0.857034		13.6364	0.857708
13.7109	0.857966		13.7109	0.858788		13.7109	0.859468		13.7109	0.855656		13.7109	0.850147		13.7109	0.848178		13.7109	0.84302		13.7109	0.842143		13.7109	0.838812		13.7109	0.842574		13.7109	0.842906		13.7109	0.844401		13.7109	0.842217		13.7109	0.845368		13.7109	0.844532		13.7109	0.856532		13.7109	0.85795
13.7854	0.858351		13.7854	0.858286		13.7854	0.859998		13.7854	0.855047		13.7854	0.849613		13.7854	0.848686		13.7854	0.842822		13.7854	0.841772		13.7854	0.838956		13.7854	0.842404		13.7854	0.842881		13.7854	0.843202		13.7854	0.842088		13.7854	0.844194		13.7854	0.845119		13.7854	0.856695		13.7854	0.85761
13.8599	0.857669		13.8599	0.85787		13.8599	0.859928		13.8599	0.854273		13.8599	0.849954		13.8599	0.849058		13.8599	0.841968		13.8599	0.843037		13.8599	0.838944		13.8599	0.842215		13.8599	0.841853		13.8599	0.843013		13.8599	0.842326		13.8599	0.844468		13.8599	0.84455		13.8599	0.855942		13.8599	0.857653
13.9344	0.858781		13.9344	0.857609		13.9344	0.860008		13.9344	0.854755		13.9344	0.849924		13.9344	0.847413		13.9344	0.842309		13.9344	0.842158		13.9344	0.838199		13.9344	0.84178		13.9344	0.842497		13.9344	0.843602		13.9344	0.841725		13.9344	0.844144		13.9344	0.845748		13.9344	0.855609		13.9344	0.857302
14.0089	0.858647		14.0089	0.858351		14.0089	0.85996		14.0089	0.854067		14.0089	0.849679		14.0089	0.848446		14.0089	0.842472		14.0089	0.84159		14.0089	0.83944		14.0089	0.842251		14.0089	0.842413		14.0089	0.843591		14.0089	0.840951		14.0089	0.843784		14.0089	0.844228		14.0089	0.856196		14.0089	0.857519
14.0834	0.858706		14.0834	0.857695		14.0834	0.859372		14.0834	0.853479		14.0834	0.850136		14.0834	0.847527		14.0834	0.842358		14.0834	0.841777		14.0834	0.839679		14.0834	0.841624		14.0834	0.842367		14.0834	0.843829		14.0834	0.840761		14.0834	0.844467		14.0834	0.844495		14.0834	0.855962		14.0834	0.857684
14.158	0.85751		14.158	0.857452		14.158	0.859961		14.158	0.853398		14.158	0.84898		14.158	0.848212		14.158	0.841931		14.158	0.841609		14.158	0.839036		14.158	0.841365		14.158	0.842453		14.158	0.842644		14.158	0.841209		14.158	0.844201		14.158	0.845136		14.158	0.85617		14.158	0.857895
14.2325	0.858628		14.2325	0.857738		14.2325	0.860017		14.2325	0.852964		14.2325	0.848932		14.2325	0.848407		14.2325	0.842691		14.2325	0.841329		14.2325	0.839812		14.2325	0.842247		14.2325	0.841547		14.2325	0.842885		14.2325	0.841259		14.2325	0.843343		14.2325	0.844394		14.2325	0.856278		14.2325	0.857232
14.307	0.858191		14.307	0.857141		14.307	0.859971		14.307	0.853392		14.307	0.849467		14.307	0.848979		14.307	0.842787		14.307	0.84109		14.307	0.839884		14.307	0.841145		14.307	0.842035		14.307	0.842052		14.307	0.841563		14.307	0.84319		14.307	0.844453		14.307	0.856159		14.307	0.856587
14.3815	0.858622		14.3815	0.857447		14.3815	0.859895		14.3815	0.853572		14.3815	0.848994		14.3815	0.847901		14.3815	0.843268		14.3815	0.840789		14.3815	0.839252		14.3815	0.840707		14.3815	0.841811		14.3815	0.84178		14.3815	0.840667		14.3815	0.843409		14.3815	0.843529		14.3815	0.856486		14.3815	0.857374
14.456	0.857656		14.456	0.857702		14.456	0.859905		14.456	0.853338		14.456	0.848562		14.456	0.847836		14.456	0.842403		14.456	0.840839		14.456	0.840039		14.456	0.841891		14.456	0.841281		14.456	0.842755		14.456	0.840079		14.456	0.843102		14.456	0.843711		14.456	0.856098		14.456	0.856038
14.5305	0.85771		14.5305	0.857542		14.5305	0.859953		14.5305	0.852989		14.5305	0.848777		14.5305	0.84797		14.5305	0.842176		14.5305	0.840985		14.5305	0.839284		14.5305	0.84096		14.5305	0.841429		14.5305	0.842206		14.5305	0.840438		14.5305	0.843426		14.5305	0.843483		14.5305	0.855979		14.5305	0.855874
14.6051	0.858402		14.6051	0.857364		14.6051	0.859613		14.6051	0.85272		14.6051	0.848452		14.6051	0.848123		14.6051	0.842088		14.6051	0.841519		14.6051	0.839614		14.6051	0.840644		14.6051	0.840208		14.6051	0.841766		14.6051	0.840474		14.6051	0.843417		14.6051	0.843228		14.6051	0.857096		14.6051	0.856129
14.6796	0.857563		14.6796	0.857322		14.6796	0.859643		14.6796	0.852964		14.6796	0.848161		14.6796	0.848936		14.6796	0.84181		14.6796	0.841325		14.6796	0.840182		14.6796	0.841239		14.6796	0.840938		14.6796	0.842906		14.6796	0.840656		14.6796	0.842237		14.6796	0.843948		14.6796	0.855632		14.6796	0.856717
14.7541	0.857918		14.7541	0.856734		14.7541	0.860229		14.7541	0.852782		14.7541	0.848609		14.7541	0.849088		14.7541	0.841357		14.7541	0.840837		14.7541	0.839687		14.7541	0.840381		14.7541	0.840091		14.7541	0.841781		14.7541	0.840431		14.7541	0.843051		14.7541	0.844398		14.7541	0.855614		14.7541	0.856508
14.8286	0.857649		14.8286	0.856786		14.8286	0.859587		14.8286	0.853271		14.8286	0.848103		14.8286	0.84782		14.8286	0.841082		14.8286	0.84147		14.8286	0.83915		14.8286	0.840325		14.8286	0.840767		14.8286	0.841536		14.8286	0.840655		14.8286	0.842196		14.8286	0.84404		14.8286	0.855909		14.8286	0.856752
14.9031	0.857652		14.9031	0.856945		14.9031	0.859793		14.9031	0.853249		14.9031	0.848392		14.9031	0.847317		14.9031	0.84192		14.9031	0.840029		14.9031	0.838805		14.9031	0.841516		14.9031	0.840966		14.9031	0.841698		14.9031	0.840894		14.9031	0.84249		14.9031	0.843268		14.9031	0.85589		14.9031	0.857264
14.9776	0.857573		14.9776	0.857191		14.9776	0.859356		14.9776	0.852843		14.9776	0.848323		14.9776	0.847604		14.9776	0.841603		14.9776	0.84075		14.9776	0.838123		14.9776	0.840774		14.9776	0.840882		14.9776	0.841108		14.9776	0.840556		14.9776	0.842442		14.9776	0.843845		14.9776	0.855037		14.9776	0.857102
15.0522	0.857595		15.0522	0.857494		15.0522	0.859732		15.0522	0.852737		15.0522	0.847664		15.0522	0.847332		15.0522	0.841338		15.0522	0.840678		15.0522	0.838568		15.0522	0.84009		15.0522	0.840418		15.0522	0.840877		15.0522	0.840563		15.0522	0.842974		15.0522	0.843216		15.0522	0.856195		15.0522	0.856354
15.1267	0.857983		15.1267	0.857141		15.1267	0.860742		15.1267	0.852432		15.1267	0.847871		15.1267	0.847029		15.1267	0.841285		15.1267	0.840023		15.1267	0.838307		15.1267	0.841403		15.1267	0.83999		15.1267	0.841208		15.1267	0.840539		15.1267	0.841927		15.1267	0.843706		15.1267	0.854731		15.1267	0.856412
15.2012	0.857363		15.2012	0.856741		15.2012	0.859721		15.2012	0.852058		15.2012	0.847366		15.2012	0.847408		15.2012	0.841237		15.2012	0.841156		15.2012	0.838124		15.2012	0.840328		15.2012	0.840144		15.2012	0.840867		15.2012	0.839833		15.2012	0.841793		15.2012	0.842613		15.2012	0.855715		15.2012	0.856967
15.2757	0.85737		15.2757	0.856848		15.2757	0.859617		15.2757	0.85282		15.2757	0.846965		15.2757	0.847907		15.2757	0.84102		15.2757	0.840785		15.2757	0.838394		15.2757	0.840712		15.2757	0.840071		15.2757	0.841023		15.2757	0.839474		15.2757	0.841954		15.2757	0.842762		15.2757	0.855142		15.2757	0.856086
15.3502	0.857832		15.3502	0.857381		15.3502	0.859273		15.3502	0.851217		15.3502	0.846362		15.3502	0.847812		15.3502	0.841127		15.3502	0.84057		15.3502	0.838461		15.3502	0.840093		15.3502	0.839641		15.3502	0.840881		15.3502	0.84001		15.3502	0.841684		15.3502	0.843421		15.3502	0.854458		15.3502	0.855617
15.4247	0.857446		15.4247	0.856542		15.4247	0.859282		15.4247	0.851509		15.4247	0.847239		15.4247	0.847617		15.4247	0.840424		15.4247	0.840416		15.4247	0.837547		15.4247	0.839191		15.4247	0.839893		15.4247	0.841182		15.4247	0.839979		15.4247	0.842104		15.4247	0.843446		15.4247	0.854296		15.4247	0.856134
15.4992	0.857896		15.4992	0.856579		15.4992	0.85961		15.4992	0.85183		15.4992	0.84769		15.4992	0.847188		15.4992	0.841186		15.4992	0.840383		15.4992	0.837405		15.4992	0.839695		15.4992	0.83961		15.4992	0.840491		15.4992	0.8389		15.4992	0.841563		15.4992	0.842555		15.4992	0.854301		15.4992	0.856298
15.5738	0.857889		15.5738	0.856904		15.5738	0.85995		15.5738	0.852449		15.5738	0.846864		15.5738	0.847284		15.5738	0.840368		15.5738	0.840552		15.5738	0.83744		15.5738	0.839896		15.5738	0.838441		15.5738	0.841072		15.5738	0.839157		15.5738	0.840035		15.5738	0.842595		15.5738	0.855005		15.5738	0.855731
15.6483	0.857741		15.6483	0.856282		15.6483	0.859277		15.6483	0.852341		15.6483	0.846309		15.6483	0.84771		15.6483	0.840786		15.6483	0.8398		15.6483	0.83757		15.6483	0.840126		15.6483	0.838916		15.6483	0.840898		15.6483	0.840089		15.6483	0.841477		15.6483	0.842463		15.6483	0.854559		15.6483	0.855607
15.7228	0.857704		15.7228	0.856006		15.7228	0.858802		15.7228	0.852206		15.7228	0.846512		15.7228	0.847222		15.7228	0.84075		15.7228	0.839384		15.7228	0.836638		15.7228	0.8398		15.7228	0.838673		15.7228	0.841537		15.7228	0.838924		15.7228	0.841208		15.7228	0.84331		15.7228	0.85444		15.7228	0.85571
15.7973	0.858015		15.7973	0.856809		15.7973	0.858566		15.7973	0.852439		15.7973	0.846392		15.7973	0.847117		15.7973	0.840139		15.7973	0.838911		15.7973	0.837994		15.7973	0.8395		15.7973	0.838467		15.7973	0.840513		15.7973	0.8392		15.7973	0.84176		15.7973	0.842565		15.7973	0.855097		15.7973	0.855635
15.8718	0.858049		15.8718	0.857413		15.8718	0.858681		15.8718	0.852524		15.8718	0.846954		15.8718	0.847681		15.8718	0.840517		15.8718	0.840053		15.8718	0.838096		15.8718	0.839227		15.8718	0.838772		15.8718	0.840904		15.8718	0.839445		15.8718	0.841606		15.8718	0.842135		15.8718	0.854262		15.8718	0.856209
15.9463	0.858174		15.9463	0.85689		15.9463	0.85908		15.9463	0.85158		15.9463	0.84643		15.9463	0.847195		15.9463	0.841025		15.9463	0.839309		15.9463	0.837367		15.9463	0.838924		15.9463	0.837833		15.9463	0.840677		15.9463	0.837779		15.9463	0.840902		15.9463	0.843431		15.9463	0.85494		15.9463	0.855134
16.0209	0.858264		16.0209	0.856472		16.0209	0.859241		16.0209	0.85187		16.0209	0.846395		16.0209	0.847897		16.0209	0.841175		16.0209	0.839353		16.0209	0.838166		16.0209	0.838849		16.0209	0.837946		16.0209	0.840718		16.0209	0.839104		16.0209	0.840552		16.0209	0.841731		16.0209	0.855182		16.0209	0.855548
16.0954	0.85766		16.0954	0.857228		16.0954	0.859603		16.0954	0.852369		16.0954	0.847258		16.0954	0.847797		16.0954	0.840208		16.0954	0.839803		16.0954	0.837428		16.0954	0.839558		16.0954	0.838281		16.0954	0.840975		16.0954	0.838806		16.0954	0.840077		16.0954	0.84252		16.0954	0.854669		16.0954	0.85507
16.1699	0.857887		16.1699	0.856973		16.1699	0.859292		16.1699	0.851691		16.1699	0.846966		16.1699	0.846252		16.1699	0.840586		16.1699	0.839476		16.1699	0.837028		16.1699	0.838527		16.1699	0.838364		16.1699	0.840349		16.1699	0.838497		16.1699	0.84099		16.1699	0.842437		16.1699	0.8541		16.1699	0.855224
16.2444	0.85735		16.2444	0.857131		16.2444	0.859096		16.2444	0.851187		16.2444	0.846782		16.2444	0.847118		16.2444	0.840637		16.2444	0.83884		16.2444	0.83756		16.2444	0.838883		16.2444	0.838914		16.2444	0.840921		16.2444	0.838724		16.2444	0.840719		16.2444	0.842084		16.2444	0.854104		16.2444	0.855579
16.3189	0.857468		16.3189	0.857278		16.3189	0.858737		16.3189	0.851438		16.3189	0.846465		16.3189	0.846654		16.3189	0.841238		16.3189	0.838956		16.3189	0.837464		16.3189	0.83988		16.3189	0.838817		16.3189	0.839899		16.3189	0.839032		16.3189	0.840277		16.3189	0.842515		16.3189	0.853898		16.3189	0.855563
16.3934	0.856797		16.3934	0.857234		16.3934	0.858771		16.3934	0.852137		16.3934	0.84674		16.3934	0.846648		16.3934	0.840747		16.3934	0.839303		16.3934	0.836152		16.3934	0.838427		16.3934	0.838171		16.3934	0.840573		16.3934	0.83926		16.3934	0.839944		16.3934	0.842453		16.3934	0.853773		16.3934	0.855642
16.4679	0.856618		16.4679	0.857241		16.4679	0.858485		16.4679	0.852084		16.4679	0.846895		16.4679	0.847176		16.4679	0.841613		16.4679	0.838731		16.4679	0.837512		16.4679	0.838006		16.4679	0.838234		16.4679	0.840099		16.4679	0.838546		16.4679	0.839977		16.4679	0.842114		16.4679	0.853149		16.4679	0.856278
16.5425	0.856706		16.5425	0.855836		16.5425	0.858521		16.5425	0.852049		16.5425	0.846908		16.5425	0.846483		16.5425	0.839976		16.5425	0.839662		16.5425	0.836541		16.5425	0.838118		16.5425	0.839044		16.5425	0.840096		16.5425	0.838556		16.5425	0.841051		16.5425	0.841892		16.5425	0.853556		16.5425	0.85599
16.617	0.856389		16.617	0.857081		16.617	0.858938		16.617	0.851558		16.617	0.846534		16.617	0.846486		16.617	0.839633		16.617	0.840283		16.617	0.836221		16.617	0.837569		16.617	0.83854		16.617	0.839484		16.617	0.837642		16.617	0.84109		16.617	0.841707		16.617	0.853815		16.617	0.856525
16.6915	0.856878		16.6915	0.857034		16.6915	0.858092		16.6915	0.851539		16.6915	0.846853		16.6915	0.846217		16.6915	0.840071		16.6915	0.839003		16.6915	0.836609		16.6915	0.837666		16.6915	0.837739		16.6915	0.840644		16.6915	0.837811		16.6915	0.840523		16.6915	0.841385		16.6915	0.853729		16.6915	0.85586
16.766	0.856655		16.766	0.857186		16.766	0.85809		16.766	0.851943		16.766	0.846113		16.766	0.846875		16.766	0.839206		16.766	0.839034		16.766	0.836105		16.766	0.838574		16.766	0.838234		16.766	0.840158		16.766	0.837635		16.766	0.839921		16.766	0.842126		16.766	0.853794		16.766	0.855903
16.8405	0.856505		16.8405	0.856077		16.8405	0.858344		16.8405	0.851683		16.8405	0.846311		16.8405	0.847089		16.8405	0.839953		16.8405	0.838721		16.8405	0.836964		16.8405	0.837692		16.8405	0.837542		16.8405	0.840189		16.8405	0.838513		16.8405	0.840021		16.8405	0.840713		16.8405	0.853587		16.8405	0.856274
16.915	0.855702		16.915	0.856705		16.915	0.859338		16.915	0.851533		16.915	0.846236		16.915	0.84618		16.915	0.839423		16.915	0.839234		16.915	0.836025		16.915	0.838202		16.915	0.83767		16.915	0.839062		16.915	0.837761		16.915	0.839953		16.915	0.840702		16.915	0.853685		16.915	0.856232
16.9896	0.856783		16.9896	0.855804		16.9896	0.858452		16.9896	0.852065		16.9896	0.847437		16.9896	0.846662		16.9896	0.838951		16.9896	0.83972		16.9896	0.835592		16.9896	0.838176		16.9896	0.837727		16.9896	0.839392		16.9896	0.838085		16.9896	0.839738		16.9896	0.841648		16.9896	0.853439		16.9896	0.856024
17.0641	0.856906		17.0641	0.857079		17.0641	0.858916		17.0641	0.852412		17.0641	0.846036		17.0641	0.846395		17.0641	0.839522		17.0641	0.838859		17.0641	0.836279		17.0641	0.837901		17.0641	0.837817		17.0641	0.83936		17.0641	0.837339		17.0641	0.839404		17.0641	0.841648		17.0641	0.853461		17.0641	0.856162
17.1386	0.856997		17.1386	0.856222		17.1386	0.858952		17.1386	0.852284		17.1386	0.84586		17.1386	0.845763		17.1386	0.840232		17.1386	0.837985		17.1386	0.836873		17.1386	0.837842		17.1386	0.83694		17.1386	0.83942		17.1386	0.837743		17.1386	0.839543		17.1386	0.840977		17.1386	0.853427		17.1386	0.856216
17.2131	0.856789		17.2131	0.856766		17.2131	0.858878		17.2131	0.851771		17.2131	0.846315		17.2131	0.845528		17.2131	0.839242		17.2131	0.839162		17.2131	0.835823		17.2131	0.837639		17.2131	0.837015		17.2131	0.839305		17.2131	0.837079		17.2131	0.83976		17.2131	0.841181		17.2131	0.853145		17.2131	0.856206
17.2876	0.857259		17.2876	0.856707		17.2876	0.859371		17.2876	0.852301		17.2876	0.845647		17.2876	0.846103		17.2876	0.838717		17.2876	0.838221		17.2876	0.836239		17.2876	0.837502		17.2876	0.83743		17.2876	0.83947		17.2876	0.837485		17.2876	0.839664		17.2876	0.841324		17.2876	0.853147		17.2876	0.85606
17.3621	0.857011		17.3621	0.855835		17.3621	0.85841		17.3621	0.851621		17.3621	0.845789		17.3621	0.845473		17.3621	0.839003		17.3621	0.838011		17.3621	0.836454		17.3621	0.836751		17.3621	0.83722		17.3621	0.839603		17.3621	0.836121		17.3621	0.840199		17.3621	0.841504		17.3621	0.853176		17.3621	0.854768
17.4366	0.856317		17.4366	0.856329		17.4366	0.859076		17.4366	0.851524		17.4366	0.84599		17.4366	0.845692		17.4366	0.839031		17.4366	0.838647		17.4366	0.836531		17.4366	0.836942		17.4366	0.836766		17.4366	0.840131		17.4366	0.836277		17.4366	0.839569		17.4366	0.841087		17.4366	0.852415		17.4366	0.85577
17.5112	0.856397		17.5112	0.856565		17.5112	0.85913		17.5112	0.851556		17.5112	0.84592		17.5112	0.845525		17.5112	0.839409		17.5112	0.839355		17.5112	0.835982		17.5112	0.837334		17.5112	0.837056		17.5112	0.839614		17.5112	0.835933		17.5112	0.839454		17.5112	0.841589		17.5112	0.853402		17.5112	0.854949
17.5857	0.856695		17.5857	0.856405		17.5857	0.858843		17.5857	0.85144		17.5857	0.845598		17.5857	0.846097		17.5857	0.839441		17.5857	0.83845		17.5857	0.835431		17.5857	0.837734		17.5857	0.837402		17.5857	0.839925		17.5857	0.836269		17.5857	0.84004		17.5857	0.84099		17.5857	0.853208		17.5857	0.855697
17.6602	0.856511		17.6602	0.85652		17.6602	0.857957		17.6602	0.851411		17.6602	0.84648		17.6602	0.845861		17.6602	0.839611		17.6602	0.838241		17.6602	0.835362		17.6602	0.83675		17.6602	0.83716		17.6602	0.839378		17.6602	0.835283		17.6602	0.839327		17.6602	0.840607		17.6602	0.852945		17.6602	0.855355
17.7347	0.856649		17.7347	0.856198		17.7347	0.858084		17.7347	0.851246		17.7347	0.846229		17.7347	0.845044		17.7347	0.839291		17.7347	0.839246		17.7347	0.834998		17.7347	0.837247		17.7347	0.83741		17.7347	0.83975		17.7347	0.835904		17.7347	0.839916		17.7347	0.840505		17.7347	0.853144		17.7347	0.855581
17.8092	0.855917		17.8092	0.855622		17.8092	0.858091		17.8092	0.851649		17.8092	0.845394		17.8092	0.845116		17.8092	0.840183		17.8092	0.838717		17.8092	0.835188		17.8092	0.837622		17.8092	0.836944		17.8092	0.838733		17.8092	0.835294		17.8092	0.839818		17.8092	0.840662		17.8092	0.853427		17.8092	0.856211
17.8837	0.856031		17.8837	0.855644		17.8837	0.858476		17.8837	0.851897		17.8837	0.845384		17.8837	0.845056		17.8837	0.838753		17.8837	0.839115		17.8837	0.835473		17.8837	0.837258		17.8837	0.836826		17.8837	0.839061		17.8837	0.836522		17.8837	0.839275		17.8837	0.840869		17.8837	0.85353		17.8837	0.855381
17.9583	0.855744		17.9583	0.855415		17.9583	0.857779		17.9583	0.851747		17.9583	0.846761		17.9583	0.846346		17.9583	0.839537		17.9583	0.838674		17.9583	0.83453		17.9583	0.83672		17.9583	0.836844		17.9583	0.83807		17.9583	0.835474		17.9583	0.840055		17.9583	0.840565		17.9583	0.852982		17.9583	0.856135
18.0328	0.856393		18.0328	0.85533		18.0328	0.857605		18.0328	0.851041		18.0328	0.846009		18.0328	0.846171		18.0328	0.839436		18.0328	0.837935		18.0328	0.834608		18.0328	0.837028		18.0328	0.836935		18.0328	0.838821		18.0328	0.836487		18.0328	0.839974		18.0328	0.841243		18.0328	0.853356		18.0328	0.855388
18.1073	0.855927		18.1073	0.855733		18.1073	0.858088		18.1073	0.85097		18.1073	0.845918		18.1073	0.845565		18.1073	0.838916		18.1073	0.838233		18.1073	0.834408		18.1073	0.83666		18.1073	0.836961		18.1073	0.837937		18.1073	0.83599		18.1073	0.840057		18.1073	0.84061		18.1073	0.853196		18.1073	0.855812
18.1818	0.855245		18.1818	0.856133		18.1818	0.85817		18.1818	0.850768		18.1818	0.845944		18.1818	0.845811		18.1818	0.839185		18.1818	0.83788		18.1818	0.834198		18.1818	0.837918		18.1818	0.836931		18.1818	0.838235		18.1818	0.835812		18.1818	0.839368		18.1818	0.840822		18.1818	0.853185		18.1818	0.856193
18.2563	0.855169		18.2563	0.855982		18.2563	0.85763		18.2563	0.851307		18.2563	0.846307		18.2563	0.84604		18.2563	0.838707		18.2563	0.838452		18.2563	0.834908		18.2563	0.837083		18.2563	0.836846		18.2563	0.838814		18.2563	0.8366		18.2563	0.839731		18.2563	0.840672		18.2563	0.853907		18.2563	0.856058
18.3308	0.855354		18.3308	0.855468		18.3308	0.857608		18.3308	0.85173		18.3308	0.846314		18.3308	0.845432		18.3308	0.83915		18.3308	0.837849		18.3308	0.834171		18.3308	0.8376		18.3308	0.836358		18.3308	0.838944		18.3308	0.835361		18.3308	0.839584		18.3308	0.840723		18.3308	0.853421		18.3308	0.855095
18.4054	0.856655		18.4054	0.856436		18.4054	0.857902		18.4054	0.851584		18.4054	0.846916		18.4054	0.845309		18.4054	0.838721		18.4054	0.837743		18.4054	0.833969		18.4054	0.836977		18.4054	0.837281		18.4054	0.839496		18.4054	0.83676		18.4054	0.839337		18.4054	0.841261		18.4054	0.853135		18.4054	0.855821
18.4799	0.855615		18.4799	0.8549		18.4799	0.857601		18.4799	0.851042		18.4799	0.846245		18.4799	0.845177		18.4799	0.838361		18.4799	0.837984		18.4799	0.8346		18.4799	0.837107		18.4799	0.837071		18.4799	0.838606		18.4799	0.835752		18.4799	0.838593		18.4799	0.840313		18.4799	0.852604		18.4799	0.856332
18.5544	0.854663		18.5544	0.854495		18.5544	0.857796		18.5544	0.851306		18.5544	0.845824		18.5544	0.844943		18.5544	0.839237		18.5544	0.838086		18.5544	0.834661		18.5544	0.837861		18.5544	0.836782		18.5544	0.838792		18.5544	0.835615		18.5544	0.83896		18.5544	0.840365		18.5544	0.852849		18.5544	0.855154
18.6289	0.855666		18.6289	0.856322		18.6289	0.858395		18.6289	0.851215		18.6289	0.845876		18.6289	0.845329		18.6289	0.839125		18.6289	0.83787		18.6289	0.834754		18.6289	0.837583		18.6289	0.836541		18.6289	0.839185		18.6289	0.836568		18.6289	0.839361		18.6289	0.839704		18.6289	0.853044		18.6289	0.856469
18.7034	0.855128		18.7034	0.855757		18.7034	0.857912		18.7034	0.850504		18.7034	0.845927		18.7034	0.844741		18.7034	0.839035		18.7034	0.837973		18.7034	0.833935		18.7034	0.836529		18.7034	0.837491		18.7034	0.838711		18.7034	0.835218		18.7034	0.839088		18.7034	0.83983		18.7034	0.852628		18.7034	0.856073
18.7779	0.856181		18.7779	0.855508		18.7779	0.857764		18.7779	0.851173		18.7779	0.845303		18.7779	0.844873		18.7779	0.839149		18.7779	0.838129		18.7779	0.834793		18.7779	0.837129		18.7779	0.835729		18.7779	0.839695		18.7779	0.835968		18.7779	0.839836		18.7779	0.839797		18.7779	0.852456		18.7779	0.856476
18.8524	0.855865		18.8524	0.855295		18.8524	0.857785		18.8524	0.850642		18.8524	0.845818		18.8524	0.845071		18.8524	0.839166		18.8524	0.838435		18.8524	0.83425		18.8524	0.836768		18.8524	0.836065		18.8524	0.838569		18.8524	0.834865		18.8524	0.838289		18.8524	0.839469		18.8524	0.853234		18.8524	0.855434
18.927	0.85566		18.927	0.85596		18.927	0.859097		18.927	0.850355		18.927	0.846841		18.927	0.844815		18.927	0.838563		18.927	0.837373		18.927	0.835237		18.927	0.836989		18.927	0.837185		18.927	0.839262		18.927	0.835411		18.927	0.839348		18.927	0.839424		18.927	0.852406		18.927	0.855605
19.0015	0.85574		19.0015	0.85609		19.0015	0.858529		19.0015	0.851531		19.0015	0.846384		19.0015	0.844931		19.0015	0.838579		19.0015	0.837243		19.0015	0.834038		19.0015	0.837112		19.0015	0.837315		19.0015	0.839041		19.0015	0.835795		19.0015	0.838232		19.0015	0.840186		19.0015	0.852301		19.0015	0.855725
19.076	0.855773		19.076	0.855571		19.076	0.858653		19.076	0.850629		19.076	0.846652		19.076	0.844489		19.076	0.838702		19.076	0.838099		19.076	0.833992		19.076	0.837928		19.076	0.836734		19.076	0.838934		19.076	0.835558		19.076	0.839615		19.076	0.839248		19.076	0.851785		19.076	0.856042
19.1505	0.854924		19.1505	0.856352		19.1505	0.858254		19.1505	0.851453		19.1505	0.84675		19.1505	0.845429		19.1505	0.837563		19.1505	0.836883		19.1505	0.834569		19.1505	0.836306		19.1505	0.83619		19.1505	0.83867		19.1505	0.835165		19.1505	0.839478		19.1505	0.839751		19.1505	0.852369		19.1505	0.855995
19.225	0.855685		19.225	0.855573		19.225	0.858285		19.225	0.852073		19.225	0.846424		19.225	0.844624		19.225	0.837869		19.225	0.837111		19.225	0.834178		19.225	0.838075		19.225	0.837073		19.225	0.837791		19.225	0.835169		19.225	0.839382		19.225	0.839595		19.225	0.851591		19.225	0.856006
19.2995	0.85611		19.2995	0.855703		19.2995	0.857981		19.2995	0.851169		19.2995	0.846176		19.2995	0.844941		19.2995	0.838756		19.2995	0.836918		19.2995	0.833919		19.2995	0.837659		19.2995	0.835629		19.2995	0.838972		19.2995	0.835803		19.2995	0.838579		19.2995	0.840099		19.2995	0.85135		19.2995	0.856139
19.3741	0.855729		19.3741	0.856252		19.3741	0.857818		19.3741	0.851074		19.3741	0.847125		19.3741	0.844687		19.3741	0.838745		19.3741	0.83719		19.3741	0.833946		19.3741	0.837198		19.3741	0.835818		19.3741	0.83835		19.3741	0.835025		19.3741	0.838131		19.3741	0.839307		19.3741	0.851527		19.3741	0.855981
19.4486	0.855933		19.4486	0.855614		19.4486	0.857386		19.4486	0.850764		19.4486	0.846766		19.4486	0.844868		19.4486	0.838845		19.4486	0.837163		19.4486	0.834314		19.4486	0.837881		19.4486	0.836526		19.4486	0.839136		19.4486	0.834449		19.4486	0.839205		19.4486	0.839085		19.4486	0.851564		19.4486	0.855826
19.5231	0.855045		19.5231	0.855756		19.5231	0.85719		19.5231	0.850912		19.5231	0.846312		19.5231	0.84572		19.5231	0.838233		19.5231	0.837602		19.5231	0.835225		19.5231	0.83736		19.5231	0.835975		19.5231	0.83894		19.5231	0.83542		19.5231	0.839017		19.5231	0.83921		19.5231	0.850442		19.5231	0.855778
19.5976	0.855156		19.5976	0.855982		19.5976	0.85794		19.5976	0.850892		19.5976	0.845887		19.5976	0.844901		19.5976	0.838477		19.5976	0.8374		19.5976	0.833966		19.5976	0.837148		19.5976	0.835764		19.5976	0.838561		19.5976	0.83491		19.5976	0.837905		19.5976	0.839758		19.5976	0.851786		19.5976	0.856835
19.6721	0.855717		19.6721	0.855744		19.6721	0.857684		19.6721	0.85172		19.6721	0.846418		19.6721	0.845193		19.6721	0.838726		19.6721	0.836715		19.6721	0.834208		19.6721	0.837351		19.6721	0.836477		19.6721	0.838495		19.6721	0.834687		19.6721	0.838243		19.6721	0.839679		19.6721	0.852168		19.6721	0.856515
19.7466	0.855757		19.7466	0.855341		19.7466	0.858985		19.7466	0.850626		19.7466	0.845231		19.7466	0.845225		19.7466	0.83923		19.7466	0.837343		19.7466	0.833143		19.7466	0.836771		19.7466	0.836899		19.7466	0.838672		19.7466	0.834581		19.7466	0.838935		19.7466	0.840574		19.7466	0.851564		19.7466	0.856494
19.8211	0.855726		19.8211	0.855716		19.8211	0.858335		19.8211	0.850419		19.8211	0.846476		19.8211	0.844674		19.8211	0.839147		19.8211	0.836514		19.8211	0.833981		19.8211	0.836598		19.8211	0.836928		19.8211	0.837778		19.8211	0.834371		19.8211	0.83764		19.8211	0.839285		19.8211	0.851523		19.8211	0.855767
19.8957	0.855928		19.8957	0.855911		19.8957	0.85757		19.8957	0.850632		19.8957	0.845882		19.8957	0.844382		19.8957	0.83858		19.8957	0.836647		19.8957	0.834038		19.8957	0.836849		19.8957	0.836256		19.8957	0.838913		19.8957	0.834774		19.8957	0.839098		19.8957	0.83961		19.8957	0.852187		19.8957	0.856326
19.9702	0.855352		19.9702	0.855682		19.9702	0.858323		19.9702	0.850765		19.9702	0.847011		19.9702	0.845437		19.9702	0.838441		19.9702	0.836892		19.9702	0.833721		19.9702	0.836372		19.9702	0.837273		19.9702	0.836862		19.9702	0.834243		19.9702	0.838311		19.9702	0.839682		19.9702	0.852396		19.9702	0.856498
20.0447	0.855686		20.0447	0.855146		20.0447	0.858404		20.0447	0.850388		20.0447	0.846441		20.0447	0.844691		20.0447	0.83849		20.0447	0.836973		20.0447	0.834607		20.0447	0.83638		20.0447	0.837008		20.0447	0.838445		20.0447	0.833755		20.0447	0.8381		20.0447	0.83941		20.0447	0.851692		20.0447	0.856813
20.1192	0.855258		20.1192	0.856044		20.1192	0.859079		20.1192	0.851208		20.1192	0.846667		20.1192	0.845042		20.1192	0.838884		20.1192	0.837457		20.1192	0.834548		20.1192	0.837587		20.1192	0.836456		20.1192	0.837957		20.1192	0.834686		20.1192	0.838986		20.1192	0.839488		20.1192	0.851924		20.1192	0.857651
20.1937	0.855735		20.1937	0.856269		20.1937	0.857798		20.1937	0.850976		20.1937	0.846344		20.1937	0.845009		20.1937	0.838549		20.1937	0.836373		20.1937	0.834548		20.1937	0.836725		20.1937	0.83723		20.1937	0.837909		20.1937	0.834317		20.1937	0.838607		20.1937	0.839085		20.1937	0.852245		20.1937	0.857116
20.2682	0.856506		20.2682	0.85486		20.2682	0.857824		20.2682	0.850211		20.2682	0.846284		20.2682	0.845311		20.2682	0.83836		20.2682	0.837449		20.2682	0.834616		20.2682	0.836709		20.2682	0.837006		20.2682	0.838386		20.2682	0.83523		20.2682	0.837896		20.2682	0.839091		20.2682	0.850914		20.2682	0.856391
20.3428	0.855919		20.3428	0.855782		20.3428	0.858037		20.3428	0.850079		20.3428	0.846782		20.3428	0.844362		20.3428	0.838656		20.3428	0.837335		20.3428	0.833436		20.3428	0.8366		20.3428	0.836306		20.3428	0.837262		20.3428	0.835031		20.3428	0.838715		20.3428	0.838406		20.3428	0.851646		20.3428	0.857066
20.4173	0.856244		20.4173	0.855308		20.4173	0.858659		20.4173	0.850375		20.4173	0.846722		20.4173	0.845464		20.4173	0.838508		20.4173	0.836939		20.4173	0.833679		20.4173	0.836992		20.4173	0.836336		20.4173	0.837572		20.4173	0.834508		20.4173	0.838685		20.4173	0.838521		20.4173	0.851998		20.4173	0.857214
20.4918	0.856272		20.4918	0.855594		20.4918	0.85837		20.4918	0.849988		20.4918	0.845856		20.4918	0.844866		20.4918	0.839111		20.4918	0.836412		20.4918	0.83422		20.4918	0.837389		20.4918	0.835729		20.4918	0.837463		20.4918	0.834182		20.4918	0.83837		20.4918	0.838953		20.4918	0.851775		20.4918	0.857002
20.5663	0.856066		20.5663	0.85502		20.5663	0.858246		20.5663	0.851598		20.5663	0.846576		20.5663	0.84548		20.5663	0.83822		20.5663	0.83648		20.5663	0.8335		20.5663	0.837267		20.5663	0.835978		20.5663	0.837655		20.5663	0.834209		20.5663	0.837533		20.5663	0.838939		20.5663	0.852238		20.5663	0.857568
20.6408	0.855479		20.6408	0.855316		20.6408	0.857512		20.6408	0.850596		20.6408	0.846702		20.6408	0.84601		20.6408	0.838583		20.6408	0.837086		20.6408	0.834962		20.6408	0.838202		20.6408	0.83533		20.6408	0.837872		20.6408	0.834377		20.6408	0.83795		20.6408	0.839112		20.6408	0.852445		20.6408	0.857358
20.7153	0.855746		20.7153	0.855394		20.7153	0.858718		20.7153	0.851018		20.7153	0.846862		20.7153	0.845902		20.7153	0.83857		20.7153	0.836215		20.7153	0.833995		20.7153	0.836761		20.7153	0.836003		20.7153	0.837962		20.7153	0.834089		20.7153	0.837764		20.7153	0.838927		20.7153	0.851754		20.7153	0.857417
20.7899	0.855953		20.7899	0.85461		20.7899	0.85831		20.7899	0.85075		20.7899	0.846671		20.7899	0.844555		20.7899	0.839119		20.7899	0.836832		20.7899	0.833923		20.7899	0.836867		20.7899	0.835717		20.7899	0.836853		20.7899	0.834658		20.7899	0.838176		20.7899	0.839399		20.7899	0.852129		20.7899	0.85747
20.8644	0.85541		20.8644	0.855264		20.8644	0.858543		20.8644	0.851316		20.8644	0.846636		20.8644	0.845452		20.8644	0.837683		20.8644	0.837025		20.8644	0.833223		20.8644	0.838063		20.8644	0.83662		20.8644	0.837245		20.8644	0.834913		20.8644	0.838579		20.8644	0.839058		20.8644	0.852389		20.8644	0.857316
20.9389	0.856505		20.9389	0.854849		20.9389	0.859789		20.9389	0.85067		20.9389	0.846009		20.9389	0.844761		20.9389	0.838654		20.9389	0.836897		20.9389	0.833651		20.9389	0.836454		20.9389	0.835513		20.9389	0.837739		20.9389	0.835361		20.9389	0.837724		20.9389	0.838892		20.9389	0.851948		20.9389	0.856925
21.0134	0.856094		21.0134	0.85497		21.0134	0.859508		21.0134	0.850755		21.0134	0.846353		21.0134	0.84516		21.0134	0.838488		21.0134	0.836439		21.0134	0.834054		21.0134	0.836224		21.0134	0.837005		21.0134	0.837509		21.0134	0.834675		21.0134	0.83768		21.0134	0.838118		21.0134	0.85162		21.0134	0.856765
21.0879	0.869693		21.0879	0.86844		21.0879	0.871406		21.0879	0.864207		21.0879	0.858595		21.0879	0.856834		21.0879	0.850896		21.0879	0.847503		21.0879	0.844766		21.0879	0.84887		21.0879	0.847642		21.0879	0.845209		21.0879	0.84675		21.0879	0.850533		21.0879	0.848733		21.0879	0.865481		21.0879	0.869466
21.1624	0.880171		21.1624	0.879809		21.1624	0.882342		21.1624	0.873831		21.1624	0.869493		21.1624	0.866476		21.1624	0.861514		21.1624	0.85828		21.1624	0.853784		21.1624	0.858773		21.1624	0.85724		21.1624	0.857354		21.1624	0.855859		21.1624	0.859894		21.1624	0.859096		21.1624	0.876402		21.1624	0.88048
21.2369	0.886467		21.2369	0.886923		21.2369	0.887985		21.2369	0.880225		21.2369	0.874949		21.2369	0.873627		21.2369	0.866285		21.2369	0.865321		21.2369	0.860481		21.2369	0.864952		21.2369	0.863975		21.2369	0.863783		21.2369	0.861338		21.2369	0.866339		21.2369	0.865318		21.2369	0.881904		21.2369	0.886148
21.3115	0.890905		21.3115	0.890536		21.3115	0.893064		21.3115	0.884764		21.3115	0.880216		21.3115	0.877827		21.3115	0.870972		21.3115	0.869617		21.3115	0.8659		21.3115	0.868665		21.3115	0.868007		21.3115	0.868142		21.3115	0.866611		21.3115	0.870666		21.3115	0.870938		21.3115	0.886447		21.3115	0.892236
21.386	0.893982		21.386	0.89428		21.386	0.897327		21.386	0.88852		21.386	0.883524		21.386	0.882154		21.386	0.875124		21.386	0.873305		21.386	0.869454		21.386	0.873739		21.386	0.871609		21.386	0.873473		21.386	0.870878		21.386	0.875613		21.386	0.874728		21.386	0.889265		21.386	0.894837
21.4605	0.897563		21.4605	0.897671		21.4605	0.900046		21.4605	0.891462		21.4605	0.886851		21.4605	0.885467		21.4605	0.87891		21.4605	0.877336		21.4605	0.87339		21.4605	0.876966		21.4605	0.875083		21.4605	0.876863		21.4605	0.875175		21.4605	0.878938		21.4605	0.878709		21.4605	0.894049		21.4605	0.898309
21.535	0.900436		21.535	0.900808		21.535	0.902847		21.535	0.894629		21.535	0.889883		21.535	0.888525		21.535	0.881531		21.535	0.880179		21.535	0.877028		21.535	0.880309		21.535	0.87892		21.535	0.879519		21.535	0.877443		21.535	0.881629		21.535	0.881048		21.535	0.896812		21.535	0.901395
21.6095	0.902487		21.6095	0.903453		21.6095	0.905475		21.6095	0.897552		21.6095	0.89273		21.6095	0.890802		21.6095	0.884265		21.6095	0.883702		21.6095	0.879539		21.6095	0.882876		21.6095	0.881584		21.6095	0.882787		21.6095	0.880276		21.6095	0.884314		21.6095	0.884258		21.6095	0.898862		21.6095	0.903394
21.684	0.904628		21.684	0.905726		21.684	0.907782		21.684	0.900783		21.684	0.895654		21.684	0.892975		21.684	0.887842		21.684	0.886373		21.684	0.882865		21.684	0.885362		21.684	0.88395		21.684	0.885562		21.684	0.884001		21.684	0.886798		21.684	0.886067		21.684	0.901403		21.684	0.906201
21.7586	0.907384		21.7586	0.907665		21.7586	0.90976		21.7586	0.90118		21.7586	0.897069		21.7586	0.895631		21.7586	0.890124		21.7586	0.888587		21.7586	0.884403		21.7586	0.887775		21.7586	0.887009		21.7586	0.888557		21.7586	0.886144		21.7586	0.890049		21.7586	0.889406		21.7586	0.902574		21.7586	0.907625
			21.8331	0.910359		21.8331	0.911235								21.8331	0.898897					21.8331	0.891539		21.8331	0.885845								21.8331	0.890199		21.8331	0.88788					21.8331	0.891657		21.8331	0.904393
