# Supplementary material for: cAMP and c-di-GMP synergistically support biofilm maintenance through the direct interaction of their effectors
Source: Nat Commun. 2022 Mar 21;13:1493. doi: 10.1038/s41467-022-29240-5 (PMC8938473; doi:10.1038/s41467-022-29240-5)
Supplement: Supplementary file 4 — Source Data [file 41467_2022_29240_MOESM4_ESM.zip › Source Data/Fig. 6.xlsx]

## Sheet: Fig.6a
Sample time	30 h
Strains	Repeat 1	Repeat 2	Repeat 3
WT	3.76	3.815	3.909
Δcrp	0.523	0.425	0.46
Ccrp	3.33	3.311	3.406
CcrpR84L	0.467	0.426	0.43
Δcya	0.543	0.414	0.432
Ccya	3.627	3.454	3.721
Biofilm detection at OD570

## Sheet: Fig.6b
	5% concentration gel
	12% separation gel
	Anti GST-tag mouse monoclonal antibody, CWBio, China	Cat#CW0084; RRID: AB_2892808
	Anti His-tag mouse monoclonal antibody, CWBio, China	Cat#CW0286; RRID: AB_2736993
	Goat anti-mouse IgG, HRP conjugated, CWBio, China	Cat#CW0102; RRID: AB_2736997

## Sheet: Fig.6c
	5% concentration gel
	12% separation gel
	Monoclonal ANTI-FLAG M2 antibody produced in mouse, Sigma-Aldrich, USA	Cat#F1804; RRID: AB_262044
	Anti HA-tag mouse monoclonal antibody, CWBio, China	Cat#CW0092; RRID: AB_28929809
	Goat anti-mouse IgG-Fc secondary antibody (HRP), SinoBiological, China	Cat#SSA006; RRID: AB_2892807

## Sheet: Fig.6d
	3% concentration gel
	5% separation gel
	Monoclonal ANTI-FLAG M2 antibody produced in mouse, Sigma-Aldrich, USA	Cat#F1804; RRID: AB_262044
	Goat anti-mouse IgG, HRP conjugated, CWBio, China	Cat#CW0102; RRID: AB_2736997
