# Supplementary material for: cAMP and c-di-GMP synergistically support biofilm maintenance through the direct interaction of their effectors
Source: Nat Commun. 2022 Mar 21;13:1493. doi: 10.1038/s41467-022-29240-5 (PMC8938473; doi:10.1038/s41467-022-29240-5)
Supplement: Supplementary file 4 — Source Data [file 41467_2022_29240_MOESM4_ESM.zip › Source Data/Supplementary Fig. 1.xlsx]

## Sheet: Supplementary Fig.1b
Sample time	12 h
Biofilm detection at OD570
Strains	Repeat 1	Repeat 2	Repeat 3
WT	1.276	1.249	1.289
Δcrp	1.285	1.256	1.235
Ccrp	1.298	1.356	1.246
Growth detection at OD600 in 96-well tissue culture treated plates						12 h
Strains	Repeat 1	Repeat 2	Repeat 3
WT	0.073	0.078	0.091
Δcrp	0.066	0.069	0.07
Ccrp	0.069	0.06	0.071
Sample time	30 h
Biofilm detection at OD570
Strains	Repeat 1	Repeat 2	Repeat 3
WT	3.877	3.945	3.898
Δcrp	0.429	0.379	0.338
Ccrp	3.663	3.433	3.168
Growth detection at OD600 in 96-well tissue culture treated plates						30 h
Strains	Repeat 1	Repeat 2	Repeat 3
WT	0.103	0.096	0.118
Δcrp	0.148	0.158	0.171
Ccrp	0.118	0.119	0.119

## Sheet: Supplementary Fig.1c
Sample time	30 h
Strains	Repeat 1	Repeat 2	Repeat 3	Repeat 4	Repeat 5	Repeat 6
WT	1.264	1.274	1.269	1.323	1.299	1.51
Δcya	1.224	1.278	1.267	1.315	1.347	1.518
Ccya	1.192	1.303	1.315	1.324	1.259	1.489
Δcrp	1.195	1.317	1.237	1.258	1.332	1.424
ΔcrpΔcya	1.223	1.204	1.288	1.251	1.266	1.306
ΔcrpΔcyaCcya	1.213	1.195	1.183	1.319	1.206	1.241
Biofilm detection at OD570

## Sheet: Supplementary Fig.1d
Sample time	0 h
	Strains	Repeat 1	Repeat 2	Repeat 3
	WT	0.019	0.014	0.016
	ΔcpdA	0.014	0.011	0.014
	CcpdA	0.016	0.017	0.017
	Δcrp	0.018	0.019	0.019
	ΔcrpΔcpdA	0.016	0.02	0.02
	ΔcrpΔcpdACcpdA	0.02	0.02	0.02
Sample time	2 h
	Strains	Repeat 1	Repeat 2	Repeat 3
	WT	0.047	0.052	0.051
	ΔcpdA	0.033	0.028	0.032
	CcpdA	0.05	0.051	0.051
	Δcrp	0.046	0.046	0.046
	ΔcrpΔcpdA	0.043	0.041	0.043
	ΔcrpΔcpdACcpdA	0.042	0.051	0.047
Sample time	4h
	Strains	Repeat 1	Repeat 2	Repeat 3
	WT	0.088	0.087	0.088
	ΔcpdA	0.045	0.047	0.046
	CcpdA	0.086	0.085	0.086
	Δcrp	0.083	0.072	0.074
	ΔcrpΔcpdA	0.053	0.056	0.056
	ΔcrpΔcpdACcpdA	0.071	0.083	0.073
Sample time	6h
	Strains	Repeat 1	Repeat 2	Repeat 3
	WT	0.173	0.165	0.172
	ΔcpdA	0.05	0.055	0.055
	CcpdA	0.179	0.168	0.176
	Δcrp	0.13	0.123	0.129
	ΔcrpΔcpdA	0.061	0.059	0.061
	ΔcrpΔcpdACcpdA	0.134	0.127	0.131
Sample time	8h
	Strains	Repeat 1	Repeat 2	Repeat 3
	WT	0.341	0.335	0.329
	ΔcpdA	0.064	0.057	0.063
	CcpdA	0.338	0.334	0.338
	Δcrp	0.234	0.239	0.236
	ΔcrpΔcpdA	0.065	0.065	0.065
	ΔcrpΔcpdACcpdA	0.234	0.235	0.235
Sample time	10h
	Strains	Repeat 1	Repeat 2	Repeat 3
	WT	0.611	0.582	0.607
	ΔcpdA	0.051	0.053	0.053
	CcpdA	0.613	0.594	0.608
	Δcrp	0.439	0.439	0.441
	ΔcrpΔcpdA	0.055	0.056	0.056
	ΔcrpΔcpdACcpdA	0.408	0.416	0.419
Sample time	12h
	Strains	Repeat 1	Repeat 2	Repeat 3
	WT	0.708	0.671	0.684
	ΔcpdA	0.073	0.081	0.085
	CcpdA	0.713	0.688	0.703
	Δcrp	0.739	0.728	0.737
	ΔcrpΔcpdA	0.069	0.068	0.069
	ΔcrpΔcpdACcpdA	0.686	0.693	0.691
Sample time	14h
	Strains	Repeat 1	Repeat 2	Repeat 3
	WT	0.749	0.714	0.744
	ΔcpdA	0.097	0.101	0.101
	CcpdA	0.754	0.761	0.759
	Δcrp	0.896	0.904	0.905
	ΔcrpΔcpdA	0.099	0.095	0.099
	ΔcrpΔcpdACcpdA	0.853	0.861	0.867
Sample time	24h
	Strains	Repeat 1	Repeat 2	Repeat 3
	WT	0.735	0.718	0.731
	ΔcpdA	0.124	0.126	0.125
	CcpdA	0.744	0.751	0.748
	Δcrp	0.781	0.788	0.782
	ΔcrpΔcpdA	0.12	0.121	0.121
	ΔcrpΔcpdACcpdA	0.738	0.784	0.778
Growth detection at OD600

## Sheet: Supplementary Fig.1e
	Monoclonal ANTI-FLAG M2 antibody produced in mouse, Sigma-Aldrich, USA	Cat#F1804; RRID: AB_262044
	Goat anti-mouse IgG, HRP conjugated, CWBio, China	Cat#CW0102; RRID: AB_2736997

## Sheet: Supplementary Fig.1f
	Monoclonal ANTI-FLAG M2 antibody produced in mouse, Sigma-Aldrich, USA	Cat#F1804; RRID: AB_262044
	Goat anti-mouse IgG, HRP conjugated, CWBio, China	Cat#CW0102; RRID: AB_2736997

## Sheet: Supplementary Fig.1g
Sample time	30 h
cAMP detection at OD405 by Cayman cyclic AMP ELISA Kit (acetylated) mentioned in methods section
							DILUTION FACTOR
							Needed for proper calculations, use 1 for undiluted samples
LAYOUT	1	2	3	4	5	6
A	Blank	Std01	Std01	1	1	1
B	Blank	Std02	Std02	1	1	1
C	NSB	Std03	Std03	1	1	1
D	NSB	Std04	Std04	1	1	1
E	Bo	Std05	Std05	1	1	1
F	Bo	Std06	Std06	1	1	1
G	Bo	Std07	Std07	1	1	1
H	TA	Std08	Std08	1	1	1
RAW DATA	1	2	3	Repeat 1	Repeat 2	Repeat 3	Strains
A	0.162	0.218	0.218	0.201	0.199	0.2	WT
B	0.162	0.254	0.248	0.96	0.964	0.992	Δcya
C	0.166	0.307	0.31	0.19	0.189	0.189	WT/PaacC1-bpfA
D	0.164	0.397	0.402	0.886	0.839	0.869	Δcya/PaacC1-bpfA
E	1.068	0.522	0.477	0.197	0.198	0.193	WT/pdgcQ
F	1.035	0.666	0.593	0.889	0.829	0.882	Δcya/pdgcQ
G	0.912	0.737	0.766	0.194	0.192	0.191	WT/PaacC1-bpfA/pdgcQ
H	1.765	0.865	0.862	0.846	0.849	0.835	Δcya/PaacC1-bpfA/pdgcQ
Protein concetraion tested at OD595 by BioRad Quick Start Bradford 1×dye reagent mentioned in methods section
Strains	Repeat 1	Repeat 2	Repeat 3
WT	0.175	0.18	0.176
Δcya	0.258	0.25	0.251
WT/PaacC1-bpfA	0.245	0.238	0.238
Δcya/PaacC1-bpfA	0.27	0.262	0.269
WT/pdgcQ	0.219	0.216	0.228
Δcya/pdgcQ	0.233	0.229	0.225
WT/PaacC1-bpfA/pdgcQ	0.201	0.204	0.21
Δcya/PaacC1-bpfA/pdgcQ	0.229	0.232	0.244
Control	0.035
Needed for proper calculations, use 10 for undiluted samples
