# Supplementary material for: cAMP and c-di-GMP synergistically support biofilm maintenance through the direct interaction of their effectors
Source: Nat Commun. 2022 Mar 21;13:1493. doi: 10.1038/s41467-022-29240-5 (PMC8938473; doi:10.1038/s41467-022-29240-5)
Supplement: Supplementary file 4 — Source Data [file 41467_2022_29240_MOESM4_ESM.zip › Source Data/Supplementary Fig. 2.xlsx]

## Sheet: Supplementary Fig.5
Sample time	30 h
Strains	Repeat 1	Repeat 2	Repeat 3		Strains	Repeat 1	Repeat 2	Repeat 3
WT	3.863	3.919	3.902		WT	3.289	3.305	3.447
Δ0133	3.909	3.914	3.882		Δ0654	3.264	3.148	3.341
Δcrp	0.589	0.501	0.522		Δcrp	0.389	0.214	0.419
ΔcrpΔ0133	0.368	0.393	0.36		ΔcrpΔ0654	0.218	0.271	0.311
Strains	Repeat 1	Repeat 2	Repeat 3		Strains	Repeat 1	Repeat 2	Repeat 3
WT	3.863	3.919	3.902		WT	3.781	3.672	3.844
Δ1365	3.921	3.515	3.835		Δ1412	3.598	3.678	3.744
Δcrp	0.589	0.501	0.522		Δcrp	0.51	0.363	0.511
ΔcrpΔ1365	0.335	0.341	0.332		ΔcrpΔ1412	0.427	0.408	0.465
Strains	Repeat 1	Repeat 2	Repeat 3		Strains	Repeat 1	Repeat 2	Repeat 3
WT	3.863	3.919	3.902		WT	3.781	3.672	3.844
Δ1858	3.932	3.398	3.618		Δ1934	3.512	3.671	3.687
Δcrp	0.589	0.501	0.522		Δcrp	0.51	0.363	0.511
ΔcrpΔ1858	0.555	0.449	0.471		ΔcrpΔ1934	0.448	0.578	0.59
Strains	Repeat 1	Repeat 2	Repeat 3		Strains	Repeat 1	Repeat 2	Repeat 3
WT	3.452	3.634	3.708		WT	3.452	3.634	3.708
Δ3319	3.81	3.713	3.796		Δ3598	3.704	3.748	3.869
Δcrp	0.832	0.763	0.774		Δcrp	0.832	0.763	0.774
ΔcrpΔ3319	0.716	0.631	0.667		ΔcrpΔ3598	0.667	0.617	0.679
Strains	Repeat 1	Repeat 2	Repeat 3
WT	3.702	3.377	3.201
ΔlrbR	3.801	3.754	3.628
Δcrp	0.254	0.253	0.222
ΔcrpΔlrbR	0.272	0.358	0.271
Biofilm detection at OD570
