# Supplementary material for: cAMP and c-di-GMP synergistically support biofilm maintenance through the direct interaction of their effectors
Source: Nat Commun. 2022 Mar 21;13:1493. doi: 10.1038/s41467-022-29240-5 (PMC8938473; doi:10.1038/s41467-022-29240-5)
Supplement: Supplementary file 4 — Source Data [file 41467_2022_29240_MOESM4_ESM.zip › Source Data/Supplementary Fig. 3.xlsx]

## Sheet: Supplementary Fig.3a
Sample time	30 h
Genes	16S rRNA				bpfA
Strains	Repeat 1	Repeat 2	Repeat 3		Repeat 1	Repeat 2	Repeat 3
WT	15.732	15.4181	15.0408		23.2392	23.1633	23.4008
WT/PaacC1-bpfA	15.3165	14.7612	15.0753		22.3726	22.3577	22.6377
Δcrp	14.7662	14.8269	14.4867		25.2001	24.956	25.1849
Δcrp/PaacC1-bpfA	14.6295	14.4255	14.5401		21.5304	21.6435	21.7973
Δ1291Δ3328	14.0905	14.7477	14.2533		23.8749	23.7638	24.013
Δ1291Δ3328/PaacC1-bpfA	15.9998	15.7358	15.6299		22.5296	22.4196	22.9471
ΔcrpΔ1291Δ3328	14.5307	14.6659	14.4889		25.3282	25.3293	25.4574
ΔcrpΔ1291Δ3328/PaacC1-bpfA	14.5727	14.3862	14.5182		21.8734	21.781	22.089
O1291O3328	15.6943	15.4881	15.2461		22.6287	22.4811	22.5165
O1291O3328/PaacC1-bpfA	15.325	15.3586	15.1146		22.4032	22.5019	22.5083
ΔcrpO1291O3328	15.6462	15.7323	15.4741		25.5873	25.6548	25.8044
ΔcrpO1291O3328/PaacC1-bpfA	15.5465	15.4752	15.5576		22.1458	22.0597	22.2351
Δ1291Δ3328/pdgcQ	14.5379	14.7626	15.1287		22.0161	21.9277	22.1762
Δ1291Δ3328/PaacC1-bpfA/pdgcQ	15.3378	15.4497	15.5667		22.1373	22.1488	22.1052
ΔcrpΔ1291Δ3328/pdgcQ	14.6988	14.6381	14.611		24.1099	24.0018	24.011
ΔcrpΔ1291Δ3328/PaacC1-bpfA/pdgcQ	16.2516	16.0127	16.3862		23.0719	23.117	23.2927

## Sheet: Supplementary Fig.3b
Sample time	30 h
Strains	Repeat 1	Repeat 2	Repeat 3
WT	3.824	3.77	3.687
WT/PaacC1-bpfA	3.729	3.772	3.802
Δcrp	0.502	0.451	0.428
Δcrp/PaacC1-bpfA	0.481	0.33	0.323
Δ1291Δ3328	0.373	0.293	0.316
Δ1291Δ3328/PaacC1-bpfA	0.347	0.392	0.381
ΔcrpΔ1291Δ3328	0.259	0.274	0.277
ΔcrpΔ1291Δ3328/PaacC1-bpfA	0.255	0.251	0.277
O1291O3328	3.715	3.783	3.685
O1291O3328/PaacC1-bpfA	3.638	3.688	3.699
ΔcrpO1291O3328	3.124	3.183	3.143
ΔcrpO1291O3328/PaacC1-bpfA	3.187	3.21	3.126
Δ1291Δ3328/pdgcQ	3.682	3.479	3.521
Δ1291Δ3328/PaacC1-bpfA/pdgcQ	3.79	3.582	3.531
ΔcrpΔ1291Δ3328/pdgcQ	3.047	3.165	3.022
ΔcrpΔ1291Δ3328/PaacC1-bpfA/pdgcQ	3.168	3.146	3.125
Biofilm detection at OD570

## Sheet: Supplementary Fig.3c
	Monoclonal ANTI-FLAG M2 antibody produced in mouse, Sigma-Aldrich, USA	Cat#F1804; RRID: AB_262044
	Goat anti-mouse IgG, HRP conjugated, CWBio, China	Cat#CW0102; RRID: AB_2736997

## Sheet: Supplementary Fig.3d
Sample time	30 h
Strains	Repeat 1	Repeat 2	Repeat 3
WT	3.734	3.744	3.804
WT/pBBR1MCS-2	3.718	3.859	3.781
WT/PaacC1-bpfA/BpfD-FLAG/BpfG-HA	3.837	3.695	3.849
WT/PaacC1-bpfA/BpfD-FLAG/BpfG-HA/CRP-His	3.782	3.776	3.796
Biofilm detection at OD570

## Sheet: Supplementary Fig.3e
	5% concentration gel
	12% separation gel
	Monoclonal ANTI-FLAG M2 antibody produced in mouse, Sigma-Aldrich, USA	Cat#F1804; RRID: AB_262044
	Anti HA-tag mouse monoclonal antibody, CWBio, China	Cat#CW0092; RRID: AB_28929809
	Goat anti-mouse IgG-Fc secondary antibody (HRP), SinoBiological, China	Cat#SSA006; RRID: AB_2892807

## Sheet: Supplementary Fig.3f
	5% concentration gel
	12% separation gel
	Monoclonal ANTI-FLAG M2 antibody produced in mouse, Sigma-Aldrich, USA	Cat#F1804; RRID: AB_262044
	Anti His-tag mouse monoclonal antibody, CWBio, China	Cat#CW0286; RRID: AB_2736993
	Goat anti-mouse IgG-Fc secondary antibody (HRP), SinoBiological, China	Cat#SSA006; RRID: AB_2892807

## Sheet: Supplementary Fig.3g
	5% concentration gel
	12% separation gel
	Anti His-tag mouse monoclonal antibody, CWBio, China	Cat#CW0286; RRID: AB_2736993
	Goat anti-mouse IgG, HRP conjugated, CWBio, China	Cat#CW0102; RRID: AB_2736997

## Sheet: Supplementary Fig.3h
	Monoclonal ANTI-FLAG M2 antibody produced in mouse, Sigma-Aldrich, USA	Cat#F1804; RRID: AB_262044
	Goat anti-mouse IgG, HRP conjugated, CWBio, China	Cat#CW0102; RRID: AB_2736997
