# Supplementary material for: cAMP and c-di-GMP synergistically support biofilm maintenance through the direct interaction of their effectors
Source: Nat Commun. 2022 Mar 21;13:1493. doi: 10.1038/s41467-022-29240-5 (PMC8938473; doi:10.1038/s41467-022-29240-5)
Supplement: Supplementary file 4 — Source Data [file 41467_2022_29240_MOESM4_ESM.zip › Source Data/Supplementary Fig. 4.xlsx]

## Sheet: Supplementary Fig.4a
	5% concentration gel
	12% separation gel
	Monoclonal ANTI-FLAG M2 antibody produced in mouse, Sigma-Aldrich, USA	Cat#F1804; RRID: AB_262044
	Anti HA-tag mouse monoclonal antibody, CWBio, China	Cat#CW0092; RRID: AB_28929809
	Goat anti-mouse IgG-Fc secondary antibody (HRP), SinoBiological, China	Cat#SSA006; RRID: AB_2892807

## Sheet: Supplementary Fig.4b
	3% concentration gel
	5% separation gel
	Monoclonal ANTI-FLAG M2 antibody produced in mouse, Sigma-Aldrich, USA	Cat#F1804; RRID: AB_262044
	Goat anti-mouse IgG, HRP conjugated, CWBio, China	Cat#CW0102; RRID: AB_2736997

## Sheet: Supplementary Fig.4c
	Monoclonal ANTI-FLAG M2 antibody produced in mouse, Sigma-Aldrich, USA	Cat#F1804; RRID: AB_262044
	Goat anti-mouse IgG, HRP conjugated, CWBio, China	Cat#CW0102; RRID: AB_2736997

## Sheet: Supplementary Fig.4d
Sample time	30 h
Genes	16S rRNA				bpfA
Strains	Repeat 1	Repeat 2	Repeat 3		Repeat 1	Repeat 2	Repeat 3
WT	15.8304	16.1548	16.2449		21.3954	21.4052	21.3354
Δcya	20.8849	21.2876	21.462		30.2313	30.4446	30.3748
WT/PaacC1-bpfA	13.3219	13.2742	13.3174		17.9643	17.9742	17.8694
Δcya/PaacC1-bpfA	13.2173	13.128	13.219		18.0656	18.1095	18.0736
WT/pdgcQ	15.0216	15.246	15.1833		20.0214	20.0605	20.0641
Δcya/pdgcQ	15.4229	15.3847	15.4579		21.9046	21.9307	21.8191
WT/PaacC1-bpfA/pdgcQ	14.9337	14.7953	14.8017		19.5612	19.4521	19.4317
Δcya/PaacC1-bpfA/pdgcQ	13.1721	12.8778	13.1086		18.009	18.0383	17.8

## Sheet: Supplementary Fig.4e
Sample time	30 h
c-di-GMP detection at OD450 by Cayman cyclic di-GMP ELISA Kit mentioned in methods section
							DILUTION FACTOR
							Needed for proper calculations, use 5 for undiluted samples
LAYOUT	1	2	3	4	5	6
A	Blank	Std01	Std01	5	5	5
B	Blank	Std02	Std02	5	5	5
C	NSB	Std03	Std03	5	5	5
D	NSB	Std04	Std04	5	5	5
E	Bo	Std05	Std05	5	5	5
F	Bo	Std06	Std06	5	5	5
G	Bo	Std07	Std07	5	5	5
H	TA	Std08	Std08	5	5	5
RAW DATA	1	2	3	Repeat 1	Repeat 2	Repeat 3	Strains
A	0.041	0.063	0.063	0.159	0.165	0.157	WT
B	0.041	0.111	0.104	0.168	0.171	0.16	Δcya
C	0.043	0.194	0.196	0.154	0.154	0.16	WT/PaacC1-bpfA
D	0.043	0.3	0.295	0.159	0.164	0.163	Δcya/PaacC1-bpfA
E	0.773	0.425	0.422	0.078	0.08	0.077	WT/pdgcQ
F	0.682	0.573	0.516	0.085	0.083	0.084	Δcya/pdgcQ
G	0.739	0.526	0.672	0.085	0.082	0.085	WT/PaacC1-bpfA/pdgcQ
H	1.052	0.643	0.535	0.081	0.081	0.082	Δcya/PaacC1-bpfA/pdgcQ
Protein concetraion tested at OD595 by BioRad Quick Start Bradford 1×dye reagent mentioned in methods section
Strains	Repeat 1	Repeat 2	Repeat 3
WT	0.197	0.196	0.19
Δcya	0.254	0.25	0.248
WT/PaacC1-bpfA	0.221	0.22	0.224
Δcya/PaacC1-bpfA	0.264	0.268	0.263
WT/pdgcQ	0.244	0.253	0.251
Δcya/pdgcQ	0.227	0.225	0.23
WT/PaacC1-bpfA/pdgcQ	0.199	0.207	0.204
Δcya/PaacC1-bpfA/pdgcQ	0.231	0.233	0.235
Control	0.033
Needed for proper calculations, use 10 for undiluted samples

## Sheet: Supplementary Fig.4f
Sample time	30 h
Strains	Repeat 1	Repeat 2	Repeat 3
WT	3.69	3.783	3.871
Δcya	0.437	0.412	0.56
WT/PaacC1-bpfA	3.63	3.704	3.891
Δcya/PaacC1-bpfA	0.177	0.146	0.174
WT/pdgcQ	3.812	3.834	3.947
Δcya/pdgcQ	3.239	3.207	3.154
WT/PaacC1-bpfA/pdgcQ	3.602	3.635	3.824
Δcya/PaacC1-bpfA/pdgcQ	3.108	3.116	3.198
Biofilm detection at OD570

## Sheet: Supplementary Fig.4g
Sample time	30 h
Strains	Repeat 1	Repeat 2	Repeat 3
WT	3.238	3.354	3.252
Δcrp	0.331	0.291	0.305
Ccrp	3.077	3.072	3.101
ΔcrpCcrpMG1655	2.735	2.372	2.52
ΔcrpCcrp-R83LMG1655	0.28	0.316	0.369
Δcya	0.377	0.375	0.359
ΔcrpΔcya	0.412	0.364	0.35
ΔcrpΔcyaCcrp	0.359	0.368	0.397
ΔcrpΔcyaCcrpMG1655	0.355	0.378	0.387
ΔcrpΔcyaCcrp-R83LMG1655	0.38	0.363	0.395
Biofilm detection at OD570
