# Supplementary material for: cAMP and c-di-GMP synergistically support biofilm maintenance through the direct interaction of their effectors
Source: Nat Commun. 2022 Mar 21;13:1493. doi: 10.1038/s41467-022-29240-5 (PMC8938473; doi:10.1038/s41467-022-29240-5)
Supplement: Supplementary file 4 — Source Data [file 41467_2022_29240_MOESM4_ESM.zip › Source Data/Supplementary Table 1.xlsx]

## Sheet: Supplementary Table S3
Sample time	30 h
Genes	16S rRNA				Sputcn32_0133
Strains	Repeat 1	Repeat 2	Repeat 3		Repeat 1	Repeat 2	Repeat 3
WT	15.8634	15.8085	15.9334		28.3461	28.4146	28.2887
Δcrp	15.5754	15.3623	15.5025		29.6617	29.3575	29.0434
Genes	16S rRNA				Sputcn32_0654
Strains	Repeat 1	Repeat 2	Repeat 3		Repeat 1	Repeat 2	Repeat 3
WT	15.8634	15.8085	15.9334		25.3847	25.4852	25.2753
Δcrp	15.5754	15.3623	15.5025		26.4219	26.3433	26.2301
Genes	16S rRNA				Sputcn32_1365
Strains	Repeat 1	Repeat 2	Repeat 3		Repeat 1	Repeat 2	Repeat 3
WT	15.9244	15.7617	15.9926		21.9798	21.7273	21.8244
Δcrp	15.5808	15.3558	15.5143		22.9336	22.8341	22.7883
Genes	16S rRNA				Sputcn32_1412
Strains	Repeat 1	Repeat 2	Repeat 3		Repeat 1	Repeat 2	Repeat 3
WT	15.9244	15.7617	15.9926		25.7552	25.8279	25.698
Δcrp	15.5808	15.3558	15.5143		29.1091	29.0439	29.1088
Genes	16S rRNA				Sputcn32_1858
Strains	Repeat 1	Repeat 2	Repeat 3		Repeat 1	Repeat 2	Repeat 3
WT	15.8634	15.8085	15.9334		25.6905	25.4821	25.9701
Δcrp	15.5754	15.3623	15.5025		26.8351	26.7234	26.7528
Genes	16S rRNA				Sputcn32_1934
Strains	Repeat 1	Repeat 2	Repeat 3		Repeat 1	Repeat 2	Repeat 3
WT	15.9244	15.7617	15.9926		23.6483	23.9755	23.5664
Δcrp	15.5808	15.3558	15.5143		24.935	24.9349	24.8335
Genes	16S rRNA				Sputcn32_3319
Strains	Repeat 1	Repeat 2	Repeat 3		Repeat 1	Repeat 2	Repeat 3
WT	15.7926	15.6288	15.8513		27.1746	27.0488	26.9696
Δcrp	15.4697	15.3735	15.4052		28.8026	28.8301	28.8616
Genes	16S rRNA				Sputcn32_3598
Strains	Repeat 1	Repeat 2	Repeat 3		Repeat 1	Repeat 2	Repeat 3
WT	15.7926	15.6288	15.8513		19.0075	19.0446	19.2677
Δcrp	15.4697	15.3735	15.4052		21.7196	21.8628	21.9192
Genes	16S rRNA				lrbR
Strains	Repeat 1	Repeat 2	Repeat 3		Repeat 1	Repeat 2	Repeat 3
WT	14.6445	14.2311	14.4864		21.9025	21.8359	21.871
Δcrp	14.0713	14.0902	14.0485		24.4112	24.3801	24.4505
Genes	16S rRNA				Sputcn32_0384
Strains	Repeat 1	Repeat 2	Repeat 3		Repeat 1	Repeat 2	Repeat 3
WT	15.9248	15.8108	16.016		25.0172	24.9311	24.9436
Δcrp	15.6453	15.3951	15.4923		25.7024	25.472	25.4678
Genes	16S rRNA				Sputcn32_3244
Strains	Repeat 1	Repeat 2	Repeat 3		Repeat 1	Repeat 2	Repeat 3
WT	14.9209	14.9587	15.0221		24.8995	24.967	24.9221
Δcrp	13.8573	13.9712	13.8917		24.7507	24.7398	24.7243
Genes	16S rRNA				Sputcn32_3269
Strains	Repeat 1	Repeat 2	Repeat 3		Repeat 1	Repeat 2	Repeat 3
WT	14.8418	15.0219	15.0885		26.6704	26.8009	26.9581
Δcrp	14.8612	14.6352	14.52		26.6875	26.6922	26.9011
Genes	16S rRNA				Sputcn32_3306
Strains	Repeat 1	Repeat 2	Repeat 3		Repeat 1	Repeat 2	Repeat 3
WT	14.1954	14.2827	14.351		23.8739	23.9306	23.7085
Δcrp	13.9737	13.9184	13.8532		23.8267	23.7055	23.7594
Genes	16S rRNA				Sputcn32_3390
Strains	Repeat 1	Repeat 2	Repeat 3		Repeat 1	Repeat 2	Repeat 3
WT	14.9209	14.9587	15.0221		24.8589	24.9262	24.8824
Δcrp	13.8573	13.9712	13.8917		24.8446	24.945	24.9231
Genes	16S rRNA				Sputcn32_0601
Strains	Repeat 1	Repeat 2	Repeat 3		Repeat 1	Repeat 2	Repeat 3
WT	15.9248	15.8108	16.016		24.8179	24.9664	24.7587
Δcrp	15.6453	15.3951	15.4923		24.9809	24.8125	24.7026
Genes	16S rRNA				Sputcn32_0814
Strains	Repeat 1	Repeat 2	Repeat 3		Repeat 1	Repeat 2	Repeat 3
WT	14.8418	15.0219	15.0885		26.8268	26.7961	26.9829
Δcrp	14.8612	14.6352	14.52		27.3184	27.2551	27.26
Genes	16S rRNA				Sputcn32_1344
Strains	Repeat 1	Repeat 2	Repeat 3		Repeat 1	Repeat 2	Repeat 3
WT	13.9189	13.6803	13.6859		25.9211	25.7923	25.7573
Δcrp	13.2777	13.3718	13.2899		26.5806	26.5837	26.6562
Genes	16S rRNA				Sputcn32_1988
Strains	Repeat 1	Repeat 2	Repeat 3		Repeat 1	Repeat 2	Repeat 3
WT	14.9209	14.9587	15.0221		24.4919	24.5263	24.82
Δcrp	13.8573	13.9712	13.8917		24.331	24.7973	24.9351
Genes	16S rRNA				Sputcn32_2106
Strains	Repeat 1	Repeat 2	Repeat 3		Repeat 1	Repeat 2	Repeat 3
WT	15.8634	15.8085	15.9334		26.7597	26.7978	26.7064
Δcrp	15.5754	15.3623	15.5025		26.9578	26.8142	26.7176
Genes	16S rRNA				Sputcn32_2362
Strains	Repeat 1	Repeat 2	Repeat 3		Repeat 1	Repeat 2	Repeat 3
WT	14.9209	14.9587	15.0221		23.9123	23.8451	23.8251
Δcrp	13.8573	13.9712	13.8917		23.5056	23.4894	23.6089
Genes	16S rRNA				Sputcn32_3141
Strains	Repeat 1	Repeat 2	Repeat 3		Repeat 1	Repeat 2	Repeat 3
WT	14.9209	14.9587	15.0221		25.9584	25.9232	25.9275
Δcrp	13.8573	13.9712	13.8917		25.5024	25.424	25.4582
Genes	16S rRNA				Sputcn32_3405
Strains	Repeat 1	Repeat 2	Repeat 3		Repeat 1	Repeat 2	Repeat 3
WT	14.6445	14.2311	14.4864		26.3719	26.1823	26.2453
Δcrp	14.0713	14.0902	14.0485		26.0253	25.9468	25.9665
Genes	16S rRNA				Sputcn32_3648
Strains	Repeat 1	Repeat 2	Repeat 3		Repeat 1	Repeat 2	Repeat 3
WT	14.6445	14.2311	14.4864		25.6371	25.8108	25.7071
Δcrp	14.0713	14.0902	14.0485		24.9818	25.0797	25.0036
Genes	16S rRNA				Sputcn32_3856
Strains	Repeat 1	Repeat 2	Repeat 3		Repeat 1	Repeat 2	Repeat 3
WT	14.8418	15.0219	15.0885		23.1001	22.8704	22.9309
Δcrp	14.8612	14.6352	14.52		23.1527	23.0373	23.0501
Genes	16S rRNA				Sputcn32_3917
Strains	Repeat 1	Repeat 2	Repeat 3		Repeat 1	Repeat 2	Repeat 3
WT	15.7926	15.6288	15.8513		25.5833	25.6562	25.5585
Δcrp	15.4697	15.3735	15.4052		25.5235	25.5212	25.5222
Genes	16S rRNA				Sputcn32_0414
Strains	Repeat 1	Repeat 2	Repeat 3		Repeat 1	Repeat 2	Repeat 3
WT	15.9248	15.8108	16.016		24.7523	24.8425	24.6876
Δcrp	15.6453	15.3951	15.4923		25.3127	25.2238	25.1782
Genes	16S rRNA				Sputcn32_0498
Strains	Repeat 1	Repeat 2	Repeat 3		Repeat 1	Repeat 2	Repeat 3
WT	15.9248	15.8108	16.016		25.7667	25.9316	25.9227
Δcrp	15.6453	15.3951	15.4923		26.567	26.6284	26.6037
Genes	16S rRNA				Sputcn32_1039
Strains	Repeat 1	Repeat 2	Repeat 3		Repeat 1	Repeat 2	Repeat 3
WT	15.9248	15.8108	16.016		24.219	23.9684	23.9569
Δcrp	15.6453	15.3951	15.4923		24.3973	24.4164	24.3142
Genes	16S rRNA				Sputcn32_1235
Strains	Repeat 1	Repeat 2	Repeat 3		Repeat 1	Repeat 2	Repeat 3
WT	15.9248	15.8108	16.016		22.7864	22.8768	22.9115
Δcrp	15.6453	15.3951	15.4923		23.3361	23.3709	23.3915
Genes	16S rRNA				Sputcn32_1741
Strains	Repeat 1	Repeat 2	Repeat 3		Repeat 1	Repeat 2	Repeat 3
WT	15.9244	15.7617	15.9926		23.3796	23.4005	23.5098
Δcrp	15.5808	15.3558	15.5143		23.1201	23.2589	23.2967
Genes	16S rRNA				Sputcn32_2096
Strains	Repeat 1	Repeat 2	Repeat 3		Repeat 1	Repeat 2	Repeat 3
WT	15.9244	15.7617	15.9926		25.2143	24.9931	24.9772
Δcrp	15.5808	15.3558	15.5143		25.7002	25.7171	25.4818
Genes	16S rRNA				Sputcn32_2671
Strains	Repeat 1	Repeat 2	Repeat 3		Repeat 1	Repeat 2	Repeat 3
WT	15.9244	15.7617	15.9926		24.0866	24.2298	24.9641
Δcrp	15.5808	15.3558	15.5143		23.9586	23.9109	23.9453
Genes	16S rRNA				Sputcn32_3018
Strains	Repeat 1	Repeat 2	Repeat 3		Repeat 1	Repeat 2	Repeat 3
WT	15.9244	15.7617	15.9926		23.8913	23.8126	23.9185
Δcrp	15.5808	15.3558	15.5143		24.4878	24.3375	24.3994
Genes	16S rRNA				Sputcn32_3085
Strains	Repeat 1	Repeat 2	Repeat 3		Repeat 1	Repeat 2	Repeat 3
WT	15.8697	15.7692	15.871		24.5384	24.5149	24.4787
Δcrp	15.6378	15.5164	15.4922		24.959	24.7584	24.9909
Genes	16S rRNA				Sputcn32_3168
Strains	Repeat 1	Repeat 2	Repeat 3		Repeat 1	Repeat 2	Repeat 3
WT	14.9209	14.9587	15.0221		24.5969	24.2819	24.4529
Δcrp	13.8573	13.9712	13.8917		24.2371	23.6009	23.9543
Genes	16S rRNA				Sputcn32_0099
Strains	Repeat 1	Repeat 2	Repeat 3		Repeat 1	Repeat 2	Repeat 3
WT	14.6445	14.2311	14.4864		24.1272	24.1144	24.0863
Δcrp	14.0713	14.0902	14.0485		24.2712	24.2381	24.1872
Genes	16S rRNA				Sputcn32_0327
Strains	Repeat 1	Repeat 2	Repeat 3		Repeat 1	Repeat 2	Repeat 3
WT	15.8634	15.8085	15.9334		22.3242	22.4645	22.5881
Δcrp	15.5754	15.3623	15.5025		23.0092	23.1628	23.0811
Genes	16S rRNA				Sputcn32_0555
Strains	Repeat 1	Repeat 2	Repeat 3		Repeat 1	Repeat 2	Repeat 3
WT	15.7926	15.6288	15.8513		25.6022	25.5786	25.4326
Δcrp	15.4697	15.3735	15.4052		26.24	26.0706	25.9883
Genes	16S rRNA				Sputcn32_1253
Strains	Repeat 1	Repeat 2	Repeat 3		Repeat 1	Repeat 2	Repeat 3
WT	14.6445	14.2311	14.4864		21.8443	21.9101	22.0322
Δcrp	14.0713	14.0902	14.0485		21.4989	21.6344	21.6425
Genes	16S rRNA				Sputcn32_1800
Strains	Repeat 1	Repeat 2	Repeat 3		Repeat 1	Repeat 2	Repeat 3
WT	15.8634	15.8085	15.9334		25.6018	25.5086	25.3039
Δcrp	15.5754	15.3623	15.5025		26.1511	26.0201	26.0999
Genes	16S rRNA				Sputcn32_1851
Strains	Repeat 1	Repeat 2	Repeat 3		Repeat 1	Repeat 2	Repeat 3
WT	15.7926	15.6288	15.8513		22.3423	22.2754	22.2446
Δcrp	15.4697	15.3735	15.4052		22.3401	22.2866	22.2659
Genes	16S rRNA				Sputcn32_1917
Strains	Repeat 1	Repeat 2	Repeat 3		Repeat 1	Repeat 2	Repeat 3
WT	14.6445	14.2311	14.4864		23.58	23.6056	23.5521
Δcrp	14.0713	14.0902	14.0485		23.2385	23.1401	23.0738
Genes	16S rRNA				Sputcn32_2456
Strains	Repeat 1	Repeat 2	Repeat 3		Repeat 1	Repeat 2	Repeat 3
WT	15.8634	15.8085	15.9334		30.591	30.4748	30.5066
Δcrp	15.5754	15.3623	15.5025		30.3703	30.1905	30.4476
Genes	16S rRNA				Sputcn32_2800
Strains	Repeat 1	Repeat 2	Repeat 3		Repeat 1	Repeat 2	Repeat 3
WT	14.6445	14.2311	14.4864		24.6077	24.5645	24.5963
Δcrp	14.0713	14.0902	14.0485		24.0754	24.0152	24.0199
Genes	16S rRNA				Sputcn32_2830
Strains	Repeat 1	Repeat 2	Repeat 3		Repeat 1	Repeat 2	Repeat 3
WT	14.1861	14.0623	14.1418		23.2156	23.186	23.2063
Δcrp	13.6514	13.5952	13.6629		22.9272	23.0108	22.9883
